# Supplementary material for: A U3 snoRNA is required for the regulation of chromatin dynamics and antiviral response in Drosophila melanogaster
Source: Nucleic Acids Res. 2025 Jul 30;53(14):gkaf715. doi: 10.1093/nar/gkaf715 (PMC12309367; doi:10.1093/nar/gkaf715)
Supplement: gkaf715_Supplemental_Files [file gkaf715_supplemental_files.zip]

Archive with 2 entries (2 files):
- Jain et al_Supplementary Data.pdf
- Jain et al_Supplementary Tables.xlsx
