# Supplementary material for: A U3 snoRNA is required for the regulation of chromatin dynamics and antiviral response in Drosophila melanogaster
Source: Nucleic Acids Res. 2025 Jul 30;53(14):gkaf715. doi: 10.1093/nar/gkaf715 (PMC12309367; doi:10.1093/nar/gkaf715)
Supplement: gkaf715_Supplemental_Files [file gkaf715_supplemental_files.zip › Jain et al_Supplementary Tables.xlsx]

## Sheet: Table S1
Table S1. List of primers and oligonucleotides used in the study
Name	Sequence (5'-3')
FISH probes
DIG_U3-9B	[DIG]CGCGGGTGCACTTGGCTTTCAGCTAGTGTGAAA[DIG]
DIG_185	[DIG]AAACCGACAACTCTAGGCAGGAGCAACCCCGTC[DIG]
DIG_Bacterial	[DIG]CCAGGGTCAACAACGCGACGGTAACCGTCA[DIG]
shRNA oilgos
mCherry_shRNA Fp	CTAGCAGTCGAGTTCATCTACAAGGTGAATAGTTATATTCAAGCATATTCACCTTGTAGATGAACTCGGCG
mCherry_shRNA Rp	AATTCGCCGAGTTCATCTACAAGGTGAATATGCTTGAATATAACTATTCACCTTGTAGATGAACTCGACTG
9B_shRNA Fp	CTAGCAGTCGCTCGGTTTGAACGGATAGATAGTTATATTCAAGCATATCTATCCGTTCAAACCGAGCGGCG
9B_shRNA Rp	AATTCGCCGCTCGGTTTGAACGGATAGATATGCTTGAATATAACTATCTATCCGTTCAAACCGAGCGACT
A2486_shRNA Fp	CTAGCAGTGCGATCAGACGATCTGACGATTAGTTATATTCAAGCATAATCGTCAGATCGTCTGATCGCGCG
A2486_shRNA Rp	AATTCGCGCGATCAGACGATCTGACGATTATGCTTGAATATAACTAATCGTCAGATCGTCTGATCGCACTG
gRNA oligos
9B_guide 1	TATATAGGAAAGATATCCGGGTGAACTTCGCTTAAATTTCGAATGCCCAGGTTTTAGAGCTAGAAATAGCAAG
9B_guide 2	ATTTTAACTTGCTATTTCTAGCTCTAAAACACAATTTAGCATTTTTGCATCGACGTTAAATTGAAAATAGGTC
A2486_guide 1	TATATAGGAAAGATATCCGGGTGAACTTCGGCCGTATCTGAAGGAATGGTGTTTTAGAGCTAGAAATAGCAAG
A2486_guide 2	ATTTTAACTTGCTATTTCTAGCTCTAAAACTCTGAATGAGTGAATGATGACGACGTTAAATTGAAAATAGGTC
Deletion screening
U3-9B_del Fp	CGCCCATCGACCAAGTGA
U3-9B_del Rp	CAGCTTGGCTTTTGTAATCAGA
A2486_del Fp	TCGATTCACGCAAGACCGAT
A2486_del Rp	CAAGCTGGAGGAGCTATGTATGT
54Aa/b up Fp	TACATCTTTCGCCTGTCCCC
54Aa/b down Rp	GGAGGGCTTTCCACAGAAGA
ChIRP probes
U3-9b_as1_bio	CTCCCCGCTAAGGATGCAGTGCATCC/3BioTEG/
U3-9b_as2 _bio	ACAAGGGTGCTGGGCAAATC/3BioTEG/
185_as1_bio	AGGCAGGAGCAACCCCGTCAGAATCG/3BioTEG/
185_as2_bio	CAGTTAAACCGACAACTCTAGG/3BioTEG/
Control	TAAATTGTTAAAGGCCAAACTC/3BioTEG/
Primers for RT-qPCR
U3-9B Fp	CCAGCACCCTTGTGGGATG
U3-9B Rp	CCACTCAGAATTCGCTCTATCCG
U3-54Aa/b Fp	TTTCACACTAGCTGAAAGCCAAG
U3-54Aa/b Rp	ACCACAAAGAACACTGGGCA
Ψ18S-176 Fp	ATGCCCCTCTATTTGGCCG
Ψ18S-176 Rp	ACCATTCCTTACTCTGCCTTCTC
Ψ28S-3342 Fp	CCCATGTTCAAGGGGAACATTAAA
Ψ28S-3342 Rp	CTCGTCCTTGGCACTGATGT
Ψ28S-2622 Fp	GGCCCAGAGAGATACTTCCG
Ψ28S-2622 Rp	TGCCGGCCATGAAATAGACT
snorRNA-185 Fp	AATTTGGTACCACGATTCTGACG
snorRNA-185 Rp	CATTAGTTGAAAGACCATCAG
Me28S-A2486 Fp	GATGAGCAAATTTATCGCGGCA
Me28S-A2486 Rp	ATCGTCTGATCGCCTGATGG
Ψ28S-1175c Fp	TGTTATCCCTTTTCCTCCGAATCA
Ψ28S-1175c Rp	TGAAGCATCACCCAATTTGCAC
Gapdh1 Fp	TTCGCTGAACGATAAGTTCG
Gapdh1 Rp	CGTCATCGACCTGATCAAGT
RpL18 Fp	CTTGCCGAAGTGCTTGCA
RpL18 Rp	TGACCTTCGATCAACTGGCT
nSP1 Fp	GGTTACACACAATAGCGAGGGCTT
nSP1 Rp	TCTGATCGCATATGGTGGCCG
GFP_qPCR Fp	AAGCTGACCCTGAAGTTCATCTGC
GFP_qPCR Rp	CTTGTAGTTGCCGTCGTCCTTGAA
SINV E1 Fp	CACCCCGCACAAAAATGAC
SINV E1 Rp	AAAAGGGCAAACAGCCAACTC
dnr1 Fp	GTCTGTCGCGCAATGAACATC
dnr1 Rp	AGCCGATTGCGCAGATTGAT
ed_N Fp	CGACTCTGGCCGATGAATCC
ed_N Rp	CCAGCGGGTCCAGAAGAAAG
TotM Fp	GAAACCGGACTTGAACACACG
TotM Rp	ACCAGTGGCAACCAGAATCC
Nrg Fp	CAATCGCCCACCAAGAATCAC
Nrg Rp	TCGGCTTCGCACTCGATTATG
Gclc Fp	GCATGGCGTCAATCAGTTCA
Gclc Rp	CCTTCTGTTCATCGTCGAACTTG
vir-1 Fp	CAGGACGATGCGGAAGTGAT
vir-1 Rp	GGAAGGGATAACCAGAGCCG
PGRP-SD Fp	TCGTTGGCCTCACAGCAATC
PGRP-SD Rp	CGTGGCAAGGGAGTTTCCAT
egh Fp	AACTTTGTGCTGGATGGCAAG
egh Rp	AGCTTGCCCATATCATCGGAG
Vago Fp	GGCGTATCTGTACAATCAGCAGT
Vago Rp	TCCCAGAGTTGCAGCGTTTC
DptB Fp	ATGCATTTCACCGCTAGTCTTC
DptB Rp	GGTTCAGGCTGCAGATTCAC
Tep2 Fp	ACATTCTGGGTGGACATGGG
Tep2 Rp	CTCCGCTCCAACTCCAAGTA
Drs Fp	GCTCCGTGAGAACCTTTTCCA
Drs Rp	TGTATCTTCCGGACAGGCAGT
CG4572 Fp	AACAAACCGAAGAGCGAGGA
CG4572 Rp	GCTATTTGACCGTGGACCCT
CG42371 Fp	GCCAGCTACGGCGTTTATTATC
CG42371 Rp	GCTGTCTCCGACGATTTCAC
CG7637 Fp	ACACAATTAACGAAAACGGCG
CG7637 Rp	CTCCGGTGAAAAACGTGCTG
Actin 2F	GCACACCCACAAGCTTACACA
Actin 2R	TTGCGCTTTGGGAAATATCTTC
MP1 Fp	GGATGCTATTGATGGGAACAAGC
MP1 Rp	CCCGGAGGTTTATGCAGGTG
Control sequence Fp	TACCTGTGTTATTGGAGCTATC
Control sequence Rp	ATGTACCGAACTTCAAACAATG
NC region Fp	GGCATCCATCAGGGAACGTA
NC region Rp	AAGACTAAAGGTAACTGGCGACT
AttA Fp	GGCCCATGCCAATTTATTCA
AttA Rp	AGCAAAGACCTTGGCATCCA
AttC Fp	AAGGCATTTGCCTCGCAGAATCAG
AttC Rp	AGCTCCATGACCTTTGATGTGGGA
Dro Fp	GCTGCTTGCTTGCGTTTTTG
Dro Rp	GAATGGGGCGGGGATGG
CecA1,2 Fp	CACCATTGGACAATCGGAAGC
CecA1,2 Rp	CCCTGGATTGTGGCGTCG
CecC Fp	CCGGTTGGCTGAAGAAACTTG
CecC Rp	GCGCAATTCCCAGTCCTTGA
DptA Fp	GCTGCGCAATCGCTTCTACT
DptA Rp	TGGTGGAGTGGGCTTCATG
Def Fp	TCAGCCAGTTTCCGATGTGG
Def Rp	GAGTAGGTCGCATGTGGCTC
IM1 Fp	CACCGTTTTTGTGCTCGGTC
IM1 Rp	CCCTGCAATCGCCATTGATG
Primers for ATAC-qPCR & ChIP-qPCR		Genomic position	Distance from TSS (bp)
AttA_TSS Fp	GGTGATGAGGTCAAGTCGCA	2R:14747167-14747267	-95
AttA_TSS Rp	CGGCCTGGATGCCTTATCAA
AttC_TSS Fp	TTCAAGGGGATGCACAATCTCT	2R:13393507-13393587	-118
AttC_TSS Rp	CTGAGCAATGTTTCGCACTGG
AttD_TSS Fp	ACGTATACCAGCATTTGGGAGT	3R:17625076-17625149	-119
AttD_TSS Rp	GCCATATGCATTTGTTTTTCCCC
Dro_TSS Fp	TAAACTACGCAGCGAAAACCCA	2R:14745750-14745831	-130
Dro_TSS Rp	TCAACGAATAGGCGACTGAAGG
CecB_TSS Fp	GCTTGCAACCAACCAGTTACTC	3R:30213871-30213970	-75
CecB_TSS Rp	CTGCGGGACAAAAGTTCACC
CecC_TSS Fp	AGTTGCGTGATTGTGTCCTCT	3R:30216209-30216302	-180
CecC_TSS Rp	AGCTCTCATGTGTGCAAAAAGC
Mtk_TSS Fp	CTGATAATCCGGGACCGTGG	2R:15408643-15408721	-126
Mtk_TSS Rp	GGCAGATAACCGATTGTGGC
DptA_TSS Fp	ATGAAAATAAGGTGTGAGTCCTCGT	2R:18865554-18865628	-136
DptA_TSS Rp	AAAAGGAATCCCCGATGCAAAAA
DptB_TSS Fp	CCGTCGTCTTGACAGGGATT	2R:18867291-18867406	0
DptB_TSS Rp	CTTTGTCAACTGAATGCGGCT
Drs_TSS Fp	GGCTAAAGCTGAGGGATCGG	3L:3369502-3369602	0
Drs_TSS Rp	ACGGAGCTTGGTAAATGATTTCTG
pirk_TSS Fp	CTAGCGTGTTTATTCAGCTGGC	2R:21662995-21663152	-158
pirk_TSS Rp	CAGCTCAGTCGGTTGGGAAG
rl_TSS Fp	GCACATGCCTGCTTTCTTGTT	2R:1071641-1071739	+179
rl_TSS Rp	CAATGGGAGCGCAGAAATAAAAAC
nub-RB_TSS Fp	GCGCTCTCTTTTATCCCTCTCC	2L:12587342-12587460	-165
nub-RB_TSS Rp	GGTTTTGCTGTAAGTGTGCGT
Vago_TSS Fp	TGAACGAAGATTAACCGAACGGA	X:11089263-11089345	0
Vago_TSS Rp	ACTGAGATCGGCGGACAGAA
Tep2_TSS Fp	ACTTAAAGCCGGCATCAAATCAA	2L:7701531-7701631	0
Tep2_TSS Rp	ACTGGAAGACAGGCAAACAAATC
vir-1_TSS Fp	CATTCCTCCCTTTCCCGGTC	2L:12423434-12423534	0
vir-1_TSS Rp	ACGGTTGCGTACGATTTTGG
PGRP-SD_TSS Fp	CTATCTCCTTGGGGGCACTC	3L:7651112-7651226	0
PGRP-SD_TSS Rp	TGAGCAAACCGATCCAAGTCA
dnr1_TSS Fp	TGATGGGCACGTAAGGGAGA	2R:22592940-22593049	0
dnr1_TSS Rp	ACACAGAGCTGCCAAACATAGAA
TotM_15bp Fp	TGAAAGCCAAGCCTGCACTA	2L:5329870-5329989	+15
TotM_15bp Rp	ACTGAGAAGACCATAAGGCAGC
Gclc_TSS Fp	GGACTGTCGCTATCGGTTGG	X:8116100-8116219	0
Gclc_TSS Rp	GCCCAAAACAATAAAACGCTCCA
ed_TSS Fp	GACTCGAACTTGTGCGGACT	2L:4031306-4031419	0
ed_TSS Rp	TTCCACGAAGCGTTCGATCC
chr2R_Het Fp	TTAAGCGCGGAAAGAAGATCA
chr2R_Het Rp	CAGTTTTGGCGTAGCTAGGGATA

## Sheet: Table S2
Table S2. List of ca-snoRNAs
						* Y and N indicate snoRNAs with fold chromatin enrichment ≥ 2 and <2, respectively
FBgn#	Gene Symbol	caSnoRNA identified by Planells et al (2023)*	Number of snoRNA-DNA contacts identified by ChAR-seq by Bell et al (2018)	Induction upon Sindbis treatment in 3rd inst larvae from modENCODE **		** Y and N indicate RPKM fold change ≥ 3 and N <3, respectively, in Sindbis treatment vs control
FBgn0065047	snoRNA:U3:54Ab	Y	487989	Y		Red highlight = Independent snoRNA genes used for motif analysis
FBgn0065076	snoRNA:185	Y	354480	Y
FBgn0065064	snoRNA:Psi28S-291	Y	155808	Y
FBgn0065046	snoRNA:U3:9B	Y	142267	Y
FBgn0086667	snoRNA:Psi28S-3342	Y	138281	Y
FBgn0086659	snoRNA:Psi18S-176	Y	128725	Y
FBgn0065058	snoRNA:684	Y	98716	Y
FBgn0083057	snoRNA:Psi18S-110	Y	70686	Y
FBgn0263470	snoRNA:Tudor-SN-a	N	66940	Y
FBgn0263460	snoRNA:CG31191-a	Y	65985	Y
FBgn0082922	snoRNA:Or-aca4	Y	62289
FBgn0086055	snoRNA:Me18S-C1096	N	53482	Y
FBgn0083013	snoRNA:Psi28S-1060	Y	47943	Y
FBgn0086601	snoRNA:Psi28S-3327c	Y	46648	N
FBgn0086027	snoRNA:Or-CD1	Y	46579	Y
FBgn0086658	snoRNA:Psi28S-1180	Y	43627	Y
FBgn0082973	snoRNA:Psi28S-3308	Y	41060	Y
FBgn0086065	snoRNA:Me28S-G3113a		40434	Y
FBgn0263472	snoRNA:2R:9445205	Y	36770	Y
FBgn0086661	snoRNA:Psi28S-2566	Y	34147	Y
FBgn0083058	snoRNA:Psi18S-1086	Y	32884	Y
FBgn0083027	snoRNA:Psi18S-531	Y	31028	Y
FBgn0086061	snoRNA:Or-CD8	Y	26600	N
FBgn0082957	snoRNA:Psi28S-3405d	Y	25251	Y
FBgn0082980	snoRNA:Psi28S-2996	Y	25054	Y
FBgn0086078	snoRNA:Me28S-A774b	N	24500	N
FBgn0082988	snoRNA:Psi28S-2442b	Y	24300	Y
FBgn0083044	snoRNA:Psi18S-1397	Y	24167	N
FBgn0083047	snoRNA:Psi18S-1377e	N	22101	Y
FBgn0263461	snoRNA:CG32479-a	Y	20178	Y
FBgn0083005	snoRNA:Psi28S-1175a	Y	20169	Y
FBgn0060291	snoRNA:U49:66Db		19867	Y
FBgn0263459	snoRNA:2R:9445410	Y	19056	Y
FBgn0082983	snoRNA:Psi28S-2626	Y	18782	Y
FBgn0083054	snoRNA:Psi18S-1347a	N	18439	Y
FBgn0015543	snoRNA:Me28S-A1322	N	18179	N
FBgn0082963	snoRNA:Psi28S-3378	Y	17933	Y
FBgn0086665	snoRNA:Psi18S-1377a	N	17890	Y
FBgn0086660	snoRNA:Psi28S-1837a	N	17372	Y
FBgn0082929	snoRNA:Me28S-G2703c	Y	17366	N
FBgn0063385	snoRNA:Me28S-A3407a	Y	16578	Y
FBgn0063391	snoRNA:U14:30Eb	Y	15419	N
FBgn0063382	snoRNA:U29:54Ed		15384	N
FBgn0083008	snoRNA:Psi28S-1135e	Y	15327	Y
FBgn0086602	snoRNA:Psi28S-3436b	Y	15131	Y
FBgn0082959	snoRNA:Psi28S-3405b	N	15063	Y
FBgn0063373	snoRNA:snR38:54Ec	Y	14697	N
FBgn0082937	snoRNA:Me28S-C2645c		14513	Y
FBgn0082966	snoRNA:Psi28S-3327b	Y	14397	Y
FBgn0263480	snoRNA:Irbp-a	Y	14352	N
FBgn0082987	snoRNA:Psi28S-2444	Y	14259	N
FBgn0082930	snoRNA:Me28S-G2703b		14245	N
FBgn0083007	snoRNA:Psi28S-1135f	Y	14231	Y
FBgn0082919	snoRNA:Or-CD4	Y	14023	N
FBgn0083040	snoRNA:Psi18S-1854c	N	13985	Y
FBgn0082975	snoRNA:Psi28S-3305b	Y	13697	Y
FBgn0083012	snoRNA:Psi28S-1135a	Y	13502	Y
FBgn0063376	snoRNA:U76:54Eb		12741	N
FBgn0086049	snoRNA:Me28S-U3344a		12430	N
FBgn0083041	snoRNA:Psi18S-1854b	Y	12235	Y
FBgn0086671	snoRNA:Psi28S-2876	Y	12147	Y
FBgn0020518	snoRNA:Me28S-G764	Y	11889	N
FBgn0063381	snoRNA:Me28S-G3081a	Y	11860	N
FBgn0083033	snoRNA:Psi18S-525f	Y	11674	Y
FBgn0263464	snoRNA:hts-a	Y	11623	Y
FBgn0082967	snoRNA:Psi28S-3327a	Y	11507	Y
FBgn0260002	snoRNA:Me28S-U2134b	N	11395	N
FBgn0263466	snoRNA:lola-a	Y	11365	Y
FBgn0082976	snoRNA:Psi28S-3305a	Y	11235	Y
FBgn0086025	snoRNA:Me28S-A2589c		11173	Y
FBgn0083001	snoRNA:Psi28S-1192a	Y	11158	Y
FBgn0086668	snoRNA:Psi28S-3436a	Y	10900	Y
FBgn0263469	snoRNA:SC35-b	Y	10877	Y
FBgn0065073	snoRNA:229	Y	10873	Y
FBgn0082994	snoRNA:Psi28S-1837c	Y	10778	Y
FBgn0063378	snoRNA:U31:54Ed		10762	N
FBgn0063384	snoRNA:U29:54Eb	Y	10589	Y
FBgn0065071	snoRNA:Or-CD10	Y	10006	Y
FBgn0082972	snoRNA:Psi28S-3316a	Y	9939	Y
FBgn0086666	snoRNA:Psi28S-2179	Y	9846	Y
FBgn0065053	snoRNA:Me18S-C1831	N	9812	Y
FBgn0063383	snoRNA:U29:54Ec	N	9648	N
FBgn0083048	snoRNA:Psi18S-1377d	N	9218	Y
FBgn0082960	snoRNA:Psi28S-3405a	Y	9151	Y
FBgn0086023	snoRNA:Me28S-A2589a		8965	N
FBgn0086024	snoRNA:Me28S-A2589b	Y	8873	Y
FBgn0025881	snoRNA:Me18S-A1576	Y	8479	N
FBgn0263482	snoRNA:lola-c	N	8446	Y
FBgn0083050	snoRNA:Psi18S-1377b	N	8265	Y
FBgn0083988	snoRNA:Me28S-C3420a	N	8208	N
FBgn0082925	snoRNA:Or-aca1	Y	8156	N
FBgn0082969	snoRNA:Psi28S-3316d	N	8142	Y
FBgn0082940	snoRNA:Me28S-C3227a	Y	8141	N
FBgn0086063	snoRNA:Me28S-C788a		8042	N
FBgn0263484	snoRNA:Pi4KIIalpha-a	Y	7858	Y
FBgn0083049	snoRNA:Psi18S-1377c	Y	7853	Y
FBgn0086079	snoRNA:Me28S-A774a	N	7759	Y
FBgn0086074	snoRNA:Me18S-A1806		7747	N
FBgn0086600	snoRNA:Psi18S-1347c	N	7735	Y
FBgn0083028	snoRNA:Psi18S-525k	Y	7241	Y
FBgn0082951	snoRNA:Me18S-C1366	Y	7172	Y
FBgn0082968	snoRNA:Psi28S-3316e	N	6858	Y
FBgn0082971	snoRNA:Psi28S-3316b	Y	6530	Y
FBgn0082999	snoRNA:Psi28S-1192c	Y	6334	Y
FBgn0083004	snoRNA:Psi28S-1175b	Y	6306	Y
FBgn0083006	snoRNA:Psi28S-1153	Y	6267	N
FBgn0263481	snoRNA:lola-b	Y	6189	Y
FBgn0083018	snoRNA:Psi18S-841b	N	6061	Y
FBgn0086075	snoRNA:Me28S-G3253	Y	5908	N
FBgn0263467	snoRNA:nop5-x16-a	N	5785	N
FBgn0082939	snoRNA:Me28S-C3227b	N	5637	N
FBgn0082941	snoRNA:Me28S-A992	N	5295	Y
FBgn0082998	snoRNA:Psi28S-1192d	Y	5181	Y
FBgn0082958	snoRNA:Psi28S-3405c	Y	5152	Y
FBgn0263465	snoRNA:kis-a	Y	4861	N
FBgn0086664	snoRNA:Psi28S-2149	Y	4776	Y
FBgn0083029	snoRNA:Psi18S-525j	Y	4736	Y
FBgn0263475	snoRNA:CG16892-a	N	4625	N
FBgn0082995	snoRNA:Psi28S-1837b	Y	4605	Y
FBgn0083053	snoRNA:Psi18S-1347b	N	4481	Y
FBgn0083000	snoRNA:Psi28S-1192b	Y	4326	Y
FBgn0060292	snoRNA:U49:66Da	Y	4151	N
FBgn0083032	snoRNA:Psi18S-525g	Y	4039	N
FBgn0026169	snoRNA:Psi18S-1820	N	3997	Y
FBgn0083024	snoRNA:Psi18S-640c		3671	Y
FBgn0086669	snoRNA:Psi18S-841a	Y	3403	Y
FBgn0086041	snoRNA:Me18S-A469		3358	N
FBgn0083042	snoRNA:Psi18S-1854a	Y	3249	Y
FBgn0083009	snoRNA:Psi28S-1135d	Y	3163	Y
FBgn0025882	snoRNA:MeU6-A47	Y	3045	Y
FBgn0083014	snoRNA:Psi18S-996	Y	2966	Y
FBgn0083023	snoRNA:Psi18S-640d	Y	2766	Y
FBgn0083034	snoRNA:Psi18S-525e	Y	2544	Y
FBgn0083020	snoRNA:Psi18S-640g	N	2512	Y
FBgn0083003	snoRNA:Psi28S-1175c	N	2273	Y
FBgn0083017	snoRNA:Psi18S-841c	Y	1962	Y
FBgn0083030	snoRNA:Psi18S-525i	N	1819	Y
FBgn0086028	snoRNA:Me28S-G2173	N	1627	N
FBgn0082970	snoRNA:Psi28S-3316c	N	1626	Y
FBgn0086533	snoRNA:Me18S-C419	N	1611	N
FBgn0083010	snoRNA:Psi28S-1135c	N	1604	Y
FBgn0083031	snoRNA:Psi18S-525h	N	1502	Y
FBgn0083011	snoRNA:Psi28S-1135b	Y	1276	Y
FBgn0083016	snoRNA:Psi18S-841d	Y	786	Y
FBgn0083025	snoRNA:Psi18S-640b	Y	730	Y
FBgn0263463	snoRNA:gcl-a	N	717	N
FBgn0263483	snoRNA:lola-d	Y	696	Y
FBgn0083039	snoRNA:Psi18S-301	Y	443	Y
FBgn0263478	snoRNA:Edc3-a	Y	21	N
FBgn0286735	scaRNA:MeU1:95C-A24			N
FBgn0263201	scaRNA:MeU1b-A234			N
FBgn0263471	scaRNA:MeU2-48	Y		Y
FBgn0065057	scaRNA:MeU2-C28	N		N
FBgn0261453	scaRNA:MeU2-C41	Y		Y
FBgn0261452	scaRNA:MeU2-G25	Y		Y
FBgn0261454	scaRNA:MeU4-A65	Y		Y
FBgn0286738	scaRNA:MeU4:25F-C137			N
FBgn0043853	scaRNA:MeU5-C46	N		Y
FBgn0261455	scaRNA:MeU5-G38			N
FBgn0065051	scaRNA:MeU5-U42	Y		Y
FBgn0263477	scaRNA:PsiU1-6	Y		Y
FBgn0263479	scaRNA:PsiU2-35.45	Y		N
FBgn0263474	scaRNA:PsiU2-38.40.42	Y		N
FBgn0263485	scaRNA:PsiU2-55	Y		Y
FBgn0263487	scaRNA:PsiU5-44	Y		N
FBgn0263486	scaRNA:PsiU6-40	Y		N
FBgn0065070	snoRNA:291	Y		Y
FBgn0261006	snoRNA:83E4-5			N
FBgn0263473	snoRNA:abba-a			N
FBgn0263851	snoRNA:CD-24			N
FBgn0263476	snoRNA:CG32479-b	Y		Y
FBgn0263462	snoRNA:Dek-a	Y		Y
FBgn0044508	snoRNA:M			N
FBgn0082952	snoRNA:Me18S-A1061	N		N
FBgn0086073	snoRNA:Me18S-A1494			N
FBgn0086029	snoRNA:Me18S-A1597			N
FBgn0063386	snoRNA:Me18S-A28a			N
FBgn0086045	snoRNA:Me18S-A627			N
FBgn0086036	snoRNA:Me18S-A934			N
FBgn0086043	snoRNA:Me18S-C1024	N		N
FBgn0086059	snoRNA:Me18S-C1280			N
FBgn0086058	snoRNA:Me18S-G1189			N
FBgn0086053	snoRNA:Me18S-G1358a	N		N
FBgn0086054	snoRNA:Me18S-G1358b	N		N
FBgn0063389	snoRNA:Me18S-G1620	N		N
FBgn0082950	snoRNA:Me18S-G1952			N
FBgn0086030	snoRNA:Me18S-G393			N
FBgn0086052	snoRNA:Me18S-G423			N
FBgn0086035	snoRNA:Me18S-G642			N
FBgn0086047	snoRNA:Me18S-G894			N
FBgn0086077	snoRNA:Me18S-G962			N
FBgn0082949	snoRNA:Me18S-U1356a			N
FBgn0082948	snoRNA:Me18S-U1356b	N		N
FBgn0082947	snoRNA:Me18S-U1356c			N
FBgn0063377	snoRNA:Me28S-A1666a			N
FBgn0086046	snoRNA:Me28S-A1705			N
FBgn0086039	snoRNA:Me28S-A2113	N		N
FBgn0086033	snoRNA:Me28S-A2486			N
FBgn0065066	snoRNA:Me28S-A2564	Y		Y
FBgn0286730	snoRNA:Me28S-A2629	N		N
FBgn0082946	snoRNA:Me28S-A2634a	N		N
FBgn0082945	snoRNA:Me28S-A2634b			N
FBgn0082944	snoRNA:Me28S-A2634c	Y		N
FBgn0086037	snoRNA:Me28S-A2958	Y		N
FBgn0086081	snoRNA:Me28S-A30			N
FBgn0086040	snoRNA:Me28S-A3365	N		N
FBgn0086080	snoRNA:Me28S-A576			N
FBgn0086067	snoRNA:Me28S-A771	N		N
FBgn0082943	snoRNA:Me28S-A982a	Y		N
FBgn0082942	snoRNA:Me28S-A982b	N		N
FBgn0086038	snoRNA:Me28S-C1237	Y		Y
FBgn0082937	snoRNA:Me28S-C2645b			Y
FBgn0086069	snoRNA:Me28S-C3351	Y		N
FBgn0083989	snoRNA:Me28S-C3420b			N
FBgn0086032	snoRNA:Me28S-C437			N
FBgn0086062	snoRNA:Me28S-C788b			N
FBgn0086057	snoRNA:Me28S-G2017	N		N
FBgn0082931	snoRNA:Me28S-G2703a	Y		N
FBgn0086034	snoRNA:Me28S-G2743
FBgn0086064	snoRNA:Me28S-G3113b	N		N
FBgn0082928	snoRNA:Me28S-G3255a	Y		N
FBgn0082927	snoRNA:Me28S-G3255b			N
FBgn0063375	snoRNA:Me28S-G3277a	N		N
FBgn0086042	snoRNA:Me28S-G980			N
FBgn0086022	snoRNA:Me28S-U1130			N
FBgn0086031	snoRNA:Me28S-U1230	N		N
FBgn0086060	snoRNA:Me28S-U1554			N
FBgn0086044	snoRNA:Me28S-U1688			N
FBgn0082926	snoRNA:Me28S-U1848	N		N
FBgn0086048	snoRNA:Me28S-U3344b	N		N
FBgn0086066	snoRNA:Me5.8S-G74
FBgn0086076	snoRNA:MeU2-A31			N
FBgn0086021	snoRNA:MeU6-C68	Y		N
FBgn0082923	snoRNA:Or-aca3	Y		Y
FBgn0086672	snoRNA:Or-aca5	Y		Y
FBgn0086082	snoRNA:Or-CD11	N		N
FBgn0086072	snoRNA:Or-CD11a			N
FBgn0086071	snoRNA:Or-CD11b			N
FBgn0086070	snoRNA:Or-CD11c			N
FBgn0086068	snoRNA:Or-CD12			N
FBgn0286732	snoRNA:Or-CD14	N		N
FBgn0086603	snoRNA:Or-CD2	Y
FBgn0086663	snoRNA:Psi18S-1275	N		N
FBgn0083055	snoRNA:Psi18S-1295	Y		Y
FBgn0083046	snoRNA:Psi18S-1389a	Y		Y
FBgn0083045	snoRNA:Psi18S-1389b	Y		Y
FBgn0083038	snoRNA:Psi18S-525a	Y		Y
FBgn0083037	snoRNA:Psi18S-525b	N		Y
FBgn0083036	snoRNA:Psi18S-525c	Y		Y
FBgn0083035	snoRNA:Psi18S-525d			Y
FBgn0083026	snoRNA:Psi18S-640a	Y		N
FBgn0083022	snoRNA:Psi18S-640e	N		Y
FBgn0083021	snoRNA:Psi18S-640f	Y		Y
FBgn0083015	snoRNA:Psi18S-920	Y		Y
FBgn0082997	snoRNA:Psi28S-1232	N		N
FBgn0082993	snoRNA:Psi28S-1936			N
FBgn0082990	snoRNA:Psi28S-2263	Y		N
FBgn0082989	snoRNA:Psi28S-2442a	N		Y
FBgn0082986	snoRNA:Psi28S-2562	Y		Y
FBgn0086670	snoRNA:Psi28S-2622	Y		Y
FBgn0065055	snoRNA:Psi28S-2648	Y		Y
FBgn0082981	snoRNA:Psi28S-2949	Y		Y
FBgn0082979	snoRNA:Psi28S-3091a	N		Y
FBgn0082978	snoRNA:Psi28S-3091b	Y		Y
FBgn0086662	snoRNA:Psi28S-3186	Y		N
FBgn0082974	snoRNA:Psi28S-3305c	Y		N
FBgn0082962	snoRNA:Psi28S-3385a	N		N
FBgn0082961	snoRNA:Psi28S-3385b	Y		N
FBgn0082954	snoRNA:Psi28S-3571	Y		Y
FBgn0082953	snoRNA:Psi28S-612	N		N
FBgn0263468	snoRNA:SC35-a	Y		Y
FBgn0063374	snoRNA:snR38:54Eb			N
FBgn0063392	snoRNA:U14:30Ea	Y		N
FBgn0063388	snoRNA:U27:54Ea	N		N
FBgn0063387	snoRNA:U27:54Eb			N
FBgn0065048	snoRNA:U3:54Aa	N		Y
FBgn0063380	snoRNA:U31:54Eb			N
FBgn0063379	snoRNA:U31:54Ec			N

## Sheet: Table S3
Table S3. Immune response pathway genes in SnoRNA:U3:9B target genes
Toll Pathway genes			IMD pathway genes
FBgn#	Gene Symbol		FBgn#	Gene Symbol
FBgn0034246	Dcr-2		FBgn0039214	puf
FBgn0035207	Herc4		FBgn0031317	Charon
FBgn0260439	Pp2A-29B		FBgn0003612	Su(var)2-10
FBgn0004177	mts		FBgn0262656	Myc
FBgn0025574	Pli		FBgn0011217	eff
FBgn0026760	Tehao		FBgn0024555	flfl
FBgn0033402	Myd88		FBgn0028541	TM9SF4
FBgn0261526	NT1		FBgn0035976	PGRP-LC
FBgn0016696	Pitsire		FBgn0243512	puc
FBgn0034476	Toll-7		FBgn0035713	velo
FBgn0036448	mop		FBgn0260936	scny
FBgn0035379	spz5		FBgn0031857	LUBEL
FBgn0260632	dl		FBgn0038197	foxo
FBgn0004889	tws		FBgn0010247	Parp1
FBgn0000250	cact		FBgn0283521	lola
FBgn0011274	Dif		FBgn0263873	Nav
FBgn0260635	Diap1
FBgn0039214	puf
FBgn0262473	Tl
FBgn0000721	for
FBgn0030774	sphe
FBgn0002926	ndl
FBgn0003089	pip

## Sheet: Table S4
Table S4. Mapping of snoGloBe predicted interactions to gene features*
SnoRNA name	Nr predictions mapping to exons	Nr predictions mapping to introns
SnoRNA:U3:9B	35028	38884
SnoRNA:185	2647	5116
SnoRNA:Me28S-A2486	8702	13832
*SnoGloBe predicted interactions of the snoRNA:U3:9B unique sequence (126-162 nt) with immune response pathway genes. The table shows interactions with a score ≥0.98.

## Sheet: Table S5
Table S5. SnoGloBe output for predicted interactions of snoRNA:U3:9B with immune response genes															Motif 1 GCCCCGCUCCCCG
															Motif 2 GCCGGRCAGA
															Motif 3 UGCAGUGCAUCC
target_chromo	target_window_start	target_window_end	target_id	target_gene symbol	count	target_strand	sno_id	sno_window_start	sno_window_end	mean_score	min_score	max_score	target_seq	sno_seq	STREME Motif *
3R	3529970	3529988	FBgn0010247	Parp1	6	-	FBgn0065046	10	28	0.981	0.95	0.996	GAGGAGUGAUCCUGGGAG	UUCACAGGAUCAUUUCUG
3R	3535734	3535752	FBgn0010247	Parp1	6	-	FBgn0065046	10	28	0.981	0.95	0.996	GAGGAGUGAUCCUGGGAG	UUCACAGGAUCAUUUCUG
3R	3541483	3541501	FBgn0010247	Parp1	6	-	FBgn0065046	10	28	0.981	0.95	0.996	GAGGAGUGAUCCUGGGAG	UUCACAGGAUCAUUUCUG
3R	3547273	3547291	FBgn0010247	Parp1	6	-	FBgn0065046	10	28	0.981	0.95	0.996	GAGGAGUGAUCCUGGGAG	UUCACAGGAUCAUUUCUG
3R	3553074	3553092	FBgn0010247	Parp1	6	-	FBgn0065046	10	28	0.981	0.95	0.996	GAGGAGUGAUCCUGGGAG	UUCACAGGAUCAUUUCUG
3R	3558842	3558860	FBgn0010247	Parp1	6	-	FBgn0065046	10	28	0.981	0.95	0.996	GAGGAGUGAUCCUGGGAG	UUCACAGGAUCAUUUCUG
3R	3569328	3569346	FBgn0010247	Parp1	6	-	FBgn0065046	10	28	0.981	0.95	0.996	GAGGAGUGAUCCUGGGAG	UUCACAGGAUCAUUUCUG
2L	2454384	2454400	FBgn0000490	dpp	4	+	FBgn0065046	12	28	0.98	0.957	0.993	CCGAAAAGAUCGUGUG	CACAGGAUCAUUUCUG
2L	2824912	2824928	FBgn0283531	Duox	4	-	FBgn0065046	12	28	0.985	0.981	0.989	CCGUGAUGAUCCUGGG	CACAGGAUCAUUUCUG
2R	9930345	9930361	FBgn0011656	Mef2	4	-	FBgn0065046	12	28	0.981	0.977	0.988	UAGAGAGGAUCCAGUG	CACAGGAUCAUUUCUG
2R	24965926	24965942	FBgn0050424	cGlr2	4	-	FBgn0065046	12	28	0.984	0.975	0.993	GGGAAAUGUACCUGUG	CACAGGAUCAUUUCUG
3L	2077693	2077709	FBgn0086906	sls	4	-	FBgn0065046	12	28	0.981	0.965	0.993	GUGAAAAGAUCCGGUG	CACAGGAUCAUUUCUG
3R	23778380	23778396	FBgn0039120	Nup98-96	4	-	FBgn0065046	12	28	0.98	0.971	0.988	GAGGACGGAUCCUGUG	CACAGGAUCAUUUCUG
2L	8006095	8006110	FBgn0031973	Spn28Dc	3	-	FBgn0065046	13	28	0.988	0.986	0.99	UAGAAAUGAGCGUGU	ACAGGAUCAUUUCUG
2L	13610697	13610712	FBgn0259984	kuz	3	+	FBgn0065046	13	28	0.98	0.97	0.987	CCGAAAAGUUCCUGA	ACAGGAUCAUUUCUG
2L	19915748	19915763	FBgn0263873	Nav	3	+	FBgn0065046	13	28	0.994	0.991	0.997	UAGUAAUGAUCCUGG	ACAGGAUCAUUUCUG
2L	20734054	20734069	FBgn0032880	TM9SF2	3	-	FBgn0065046	13	28	0.981	0.976	0.987	UCGAGAUGAUCCUGC	ACAGGAUCAUUUCUG
2R	6154048	6154063	FBgn0000546	EcR	3	-	FBgn0065046	13	28	0.989	0.979	0.995	CGGAAGUGCUCCUGC	ACAGGAUCAUUUCUG
2R	8883686	8883701	FBgn0011286	RyR	3	+	FBgn0065046	13	28	0.98	0.972	0.987	CCGAAAUGGUGCUGU	ACAGGAUCAUUUCUG
2R	9617491	9617506	FBgn0033438	Mmp2	3	-	FBgn0065046	13	28	0.982	0.976	0.99	AGGAAAAGGUCCUGC	ACAGGAUCAUUUCUG
2R	10097550	10097565	FBgn0001291	Jra	3	+	FBgn0065046	13	28	0.985	0.974	0.992	UGGAGAAGAUCCUGC	ACAGGAUCAUUUCUG
2R	10497627	10497642	FBgn0283521	lola	3	-	FBgn0065046	13	28	0.986	0.985	0.987	CAGCAGUGGUCCUGU	ACAGGAUCAUUUCUG
2R	16026904	16026919	FBgn0034068	casp	3	-	FBgn0065046	13	28	0.984	0.981	0.986	AUGAACUGAUCCUGG	ACAGGAUCAUUUCUG
3L	288646	288661	FBgn0264707	RhoGEF3	3	+	FBgn0065046	13	28	0.985	0.98	0.994	CAGAAAAAAGCCUGU	ACAGGAUCAUUUCUG
3L	2889311	2889326	FBgn0035379	spz5	3	-	FBgn0065046	13	28	0.988	0.981	0.992	GAGAAAUGGUCGUGU	ACAGGAUCAUUUCUG
3L	18038140	18038155	FBgn0000568	Eip75B	3	-	FBgn0065046	13	28	0.988	0.977	0.993	AAGAAAUGAGCCUGG	ACAGGAUCAUUUCUG
3L	19152803	19152818	FBgn0016797	fz2	3	-	FBgn0065046	13	28	0.983	0.979	0.991	CGGAAAUGGUACUGG	ACAGGAUCAUUUCUG
3L	19820444	19820460	FBgn0013799	Deaf1	4	+	FBgn0065046	13	29	0.986	0.967	0.995	GCAGAAAUGGUUCUGU	ACAGGAUCAUUUCUGU
3L	19827469	19827485	FBgn0013799	Deaf1	4	+	FBgn0065046	13	29	0.986	0.967	0.995	GCAGAAAUGGUUCUGU	ACAGGAUCAUUUCUGU
3R	6906867	6906882	FBgn0260642	Antp	3	-	FBgn0065046	13	28	0.982	0.966	0.991	GAGGAAGGAGCCUGG	ACAGGAUCAUUUCUG
3R	9023596	9023611	FBgn0002932	neur	3	-	FBgn0065046	13	28	0.981	0.975	0.992	CAGCAACGAUCCUGU	ACAGGAUCAUUUCUG
3R	16652727	16652742	FBgn0051217	modSP	3	-	FBgn0065046	13	28	0.989	0.982	0.994	AGGAUAUGAUCCUGA	ACAGGAUCAUUUCUG
3R	24647169	24647184	FBgn0039214	puf	3	-	FBgn0065046	13	28	0.984	0.98	0.991	CUGAAAAGAACCUGG	ACAGGAUCAUUUCUG
X	2313718	2313733	FBgn0003079	Raf	3	+	FBgn0065046	13	28	0.983	0.975	0.991	CUGAAGUGAUACUGA	ACAGGAUCAUUUCUG
X	4347014	4347029	FBgn0262738	norpA	3	+	FBgn0065046	13	28	0.981	0.968	0.995	AAGAGAGGGUCCUGG	ACAGGAUCAUUUCUG
X	8531243	8531259	FBgn0264975	Nrg	4	+	FBgn0065046	13	29	0.985	0.967	0.997	AAAGAAGUGAUCCUUU	ACAGGAUCAUUUCUGU
X	11897698	11897713	FBgn0260780	wisp	3	+	FBgn0065046	13	28	0.989	0.988	0.99	ACGAGAUGAUCCUGC	ACAGGAUCAUUUCUG
X	13086670	13086685	FBgn0010303	hep	3	-	FBgn0065046	13	28	0.981	0.972	0.994	CGGAACAGAUCCUGG	ACAGGAUCAUUUCUG
X	14864878	14864893	FBgn0264078	Flo2	3	+	FBgn0065046	13	28	0.988	0.986	0.989	UUGAAACGAUCCUGG	ACAGGAUCAUUUCUG
X	14907530	14907545	FBgn0264078	Flo2	3	+	FBgn0065046	13	28	0.988	0.984	0.992	AGGACAUGAUCCUGG	ACAGGAUCAUUUCUG
X	14912678	14912693	FBgn0264078	Flo2	3	+	FBgn0065046	13	28	0.992	0.987	0.995	GAGAUGUGAUCCUGC	ACAGGAUCAUUUCUG
2L	13628914	13628929	FBgn0259984	kuz	3	+	FBgn0065046	14	29	0.98	0.971	0.992	AGAGAAGUGGUCCUA	CAGGAUCAUUUCUGU
2L	13592406	13592421	FBgn0259984	kuz	3	+	FBgn0065046	38	53	0.987	0.982	0.995	AGUGAAAGUGUGUGU	UCACAUACUUUCACA
3R	5289243	5289258	FBgn0013576	mtd	3	-	FBgn0065046	38	53	0.981	0.968	0.991	UGUGCAAGUAUGUGG	UCACAUACUUUCACA
3R	5303459	5303474	FBgn0013576	mtd	3	-	FBgn0065046	38	53	0.985	0.974	0.997	AGUGAGAGUAUGUGU	UCACAUACUUUCACA
3R	26835176	26835192	FBgn0262473	Tl	4	+	FBgn0065046	38	54	0.98	0.975	0.984	GUGUGAAAAUGUGUGA	UCACAUACUUUCACAC
X	10284251	10284266	FBgn0259170	α-Man-Ia	3	-	FBgn0065046	38	53	0.984	0.975	0.993	GGUGAAAGUAAGUGG	UCACAUACUUUCACA
2R	5987324	5987339	FBgn0264959	Src42A	3	+	FBgn0065046	47	62	0.984	0.966	0.996	CUCAGCUAGUGUGAA	UUCACACUAGCUGAA
2R	5989503	5989518	FBgn0264959	Src42A	3	+	FBgn0065046	47	62	0.982	0.966	0.991	CUCAGCUAGUGUGAU	UUCACACUAGCUGAA
3R	3510878	3510893	FBgn0010247	Parp1	3	-	FBgn0065046	47	62	0.984	0.966	0.996	CUCAGCUAGUGUGAA	UUCACACUAGCUGAA
3R	30101112	30101127	FBgn0266411	sima	3	+	FBgn0065046	54	69	0.98	0.974	0.992	GUUGGCUUUCAGCUC	UAGCUGAAAGCCAAG
2R	16936913	16936928	FBgn0003091	Pkc53E	3	+	FBgn0065046	59	74	0.985	0.982	0.989	CUGCACUUGGCUUUC	GAAAGCCAAGUGCAC
2L	2581885	2581901	FBgn0026479	Drp1	4	-	FBgn0065046	61	77	0.989	0.986	0.993	AAGGUGCGCUUGGCUA	AAGCCAAGUGCACCCG
2L	19800356	19800374	FBgn0263873	Nav	6	+	FBgn0065046	61	79	0.982	0.971	0.998	UGUGGGUGCGCGUGGCUG	AAGCCAAGUGCACCCGCG
3R	31779027	31779043	FBgn0005632	faf	4	+	FBgn0065046	61	77	0.994	0.991	0.996	UAGGUGCACUUGGCUG	AAGCCAAGUGCACCCG
3L	17957011	17957026	FBgn0000568	Eip75B	3	-	FBgn0065046	62	77	0.984	0.969	0.993	CUGGGGCACUUGGCG	AGCCAAGUGCACCCG
3L	14282119	14282137	FBgn0001085	fz	6	+	FBgn0065046	63	81	0.984	0.965	0.998	AGUGCGGGGGCUCUUGGC	GCCAAGUGCACCCGCGUU
3R	6953208	6953223	FBgn0260642	Antp	3	-	FBgn0065046	63	78	0.984	0.977	0.993	GCGGGGGAAGUUGGC	GCCAAGUGCACCCGC
3R	23312901	23312917	FBgn0003118	pnt	4	-	FBgn0065046	63	79	0.989	0.98	0.997	UGUGGGAGCACUUGGA	GCCAAGUGCACCCGCG
3R	30101535	30101554	FBgn0266411	sima	7	+	FBgn0065046	64	83	0.983	0.961	0.999	AGAUCGCGGGUGCACUUUC	CCAAGUGCACCCGCGUUGA
X	9298368	9298383	FBgn0002576	lz	3	+	FBgn0065046	64	79	0.98	0.966	0.989	GGCGGGGGCAGUUGA	CCAAGUGCACCCGCG
3R	17123096	17123111	FBgn0014141	cher	3	-	FBgn0065046	66	81	0.983	0.97	0.99	GACGAGGAUGCACUU	AAGUGCACCCGCGUU
3R	14084798	14084813	FBgn0038197	foxo	3	+	FBgn0065046	68	83	0.983	0.976	0.989	UUAACGGGGGUGCAG	GUGCACCCGCGUUGA
2R	7653523	7653538	FBgn0033199	ima	3	-	FBgn0065046	72	87	0.983	0.966	0.995	AUCAUCAACGCGGAU	ACCCGCGUUGAUGAG
3L	8090948	8090963	FBgn0262579	Sarm	3	+	FBgn0065046	72	87	0.98	0.964	0.988	CUCAUAAACGGGGGU	ACCCGCGUUGAUGAG
3R	17097535	17097550	FBgn0014141	cher	3	-	FBgn0065046	72	87	0.984	0.971	0.991	CUGAUCAUCGCGGGU	ACCCGCGUUGAUGAG
3R	24520075	24520090	FBgn0003134	Pp1α-96A	3	+	FBgn0065046	72	87	0.989	0.985	0.992	UUCGACAACGCGGGU	ACCCGCGUUGAUGAG
X	8525877	8525892	FBgn0264975	Nrg	3	+	FBgn0065046	72	87	0.99	0.986	0.996	GUCAUCAUCGCGGGU	ACCCGCGUUGAUGAG
2R	12168968	12168983	FBgn0023167	SmD3	3	+	FBgn0065046	74	89	0.987	0.983	0.994	AACUCAUCGAGGCGG	CCGCGUUGAUGAGUU
X	14895345	14895361	FBgn0264078	Flo2	4	+	FBgn0065046	74	90	0.982	0.972	0.99	CAACUCAUCGAUGCGG	CCGCGUUGAUGAGUUG
2L	8235066	8235082	FBgn0032006	Pvr	4	-	FBgn0065046	84	100	0.986	0.966	0.996	GUGAACGAUUCAACUU	GAGUUGAAUCGUUCUG
X	13998277	13998296	FBgn0000173	ben	7	+	FBgn0065046	88	107	0.985	0.952	0.998	GACCGGACCGAACGAUUCG	UGAAUCGUUCUGUCCGGCA	Motif 2
2L	515651	515672	FBgn0003963	ush	9	+	FBgn0065046	89	110	0.987	0.974	0.995	GGGUGCUGGACAGAAAGGUUG	GAAUCGUUCUGUCCGGCAGCG	Motif 2
2L	13568737	13568754	FBgn0259984	kuz	5	+	FBgn0065046	89	106	0.982	0.958	0.997	CCCGGACAGAAAGUUUG	GAAUCGUUCUGUCCGGC	Motif 2
2R	19295696	19295714	FBgn0086358	Tab2	6	+	FBgn0065046	89	107	0.988	0.971	0.995	UGAUGGACAGAGCGAUUA	GAAUCGUUCUGUCCGGCA	Motif 2
2L	6538578	6538594	FBgn0000320	eya	4	-	FBgn0065046	90	106	0.984	0.974	0.992	GAGGGGCAGAACGAUG	AAUCGUUCUGUCCGGC	Motif 2
2L	10249750	10249767	FBgn0000229	bsk	5	-	FBgn0065046	90	107	0.988	0.975	0.995	AGCCGGACAUAUCGAUU	AAUCGUUCUGUCCGGCA	Motif 2
3L	5362941	5362957	FBgn0035601	Uev1A	4	-	FBgn0065046	90	106	0.99	0.971	0.997	AGCGGACAGAACGAUG	AAUCGUUCUGUCCGGC	Motif 2
3L	15095790	15095806	FBgn0027088	GlyRS	4	+	FBgn0065046	90	106	0.983	0.974	0.994	ACCGGCCAGUACGAUU	AAUCGUUCUGUCCGGC	Motif 2
X	14881502	14881518	FBgn0264078	Flo2	4	+	FBgn0065046	90	106	0.984	0.96	0.995	AUCGGACAGAUCGGUG	AAUCGUUCUGUCCGGC	Motif 2
2L	3717346	3717362	FBgn0040104	lectin-24A	4	-	FBgn0065046	91	107	0.981	0.953	0.998	AACUGGACAGAACGAA	AUCGUUCUGUCCGGCA	Motif 2
2L	8224843	8224858	FBgn0032006	Pvr	3	-	FBgn0065046	91	106	0.99	0.983	0.994	GGCGGACAGGAGGGU	AUCGUUCUGUCCGGC	Motif 2
2L	13584526	13584541	FBgn0259984	kuz	3	+	FBgn0065046	91	106	0.983	0.972	0.993	GUCGGGCAGGAGGAA	AUCGUUCUGUCCGGC	Motif 2
2R	9303090	9303105	FBgn0033402	Myd88	3	-	FBgn0065046	91	106	0.985	0.968	0.996	UCCGGACAGUGCGUU	AUCGUUCUGUCCGGC	Motif 2
2R	9649452	9649467	FBgn0033438	Mmp2	3	-	FBgn0065046	91	106	0.983	0.978	0.989	GGCGGACAAAAGGAU	AUCGUUCUGUCCGGC	Motif 2
2R	16940936	16940951	FBgn0003091	Pkc53E	3	+	FBgn0065046	91	106	0.984	0.965	0.994	AACGGACUGAGCGAU	AUCGUUCUGUCCGGC	Motif 2
2R	24785889	24785907	FBgn0041205	key	6	-	FBgn0065046	91	109	0.983	0.951	0.996	AAUGCCGGAGAGAAAGAU	AUCGUUCUGUCCGGCAGC	Motif 2
3L	15978168	15978183	FBgn0000212	brm	3	-	FBgn0065046	91	106	0.981	0.965	0.993	UUCGGUCAGAAUGAU	AUCGUUCUGUCCGGC	Motif 2
3L	18009096	18009112	FBgn0000568	Eip75B	4	-	FBgn0065046	91	107	0.98	0.96	0.992	UGUAGGGCAGAACGAG	AUCGUUCUGUCCGGCA	Motif 2
3R	5856853	5856868	FBgn0028436	ECSIT	3	+	FBgn0065046	91	106	0.98	0.967	0.994	CCAGGACAGGACGAA	AUCGUUCUGUCCGGC	Motif 2
3R	6991261	6991276	FBgn0260642	Antp	3	-	FBgn0065046	91	106	0.991	0.99	0.992	GGCGGACAGAGGGGU	AUCGUUCUGUCCGGC	Motif 2
3R	9497913	9497930	FBgn0014380	RhoL	5	-	FBgn0065046	91	108	0.984	0.963	0.994	CUGCCGGCCAGGAGGAU	AUCGUUCUGUCCGGCAG	Motif 2
3R	15667475	15667490	FBgn0053207	pxb	3	+	FBgn0065046	91	106	0.983	0.978	0.988	GUCGGACAAGAAGAU	AUCGUUCUGUCCGGC	Motif 2
3R	15994342	15994357	FBgn0003507	srp	3	+	FBgn0065046	91	106	0.99	0.99	0.991	GGCGGACAGUAAGAU	AUCGUUCUGUCCGGC	Motif 2
3R	17092909	17092924	FBgn0014141	cher	3	-	FBgn0065046	91	106	0.98	0.968	0.988	UCCGGAACGGACGAU	AUCGUUCUGUCCGGC	Motif 2
3R	17106503	17106519	FBgn0014141	cher	4	-	FBgn0065046	91	107	0.989	0.97	0.999	CGCCGGACAGGGCGGA	AUCGUUCUGUCCGGCA	Motif 2
3R	17976447	17976464	FBgn0263995	cpo	5	+	FBgn0065046	91	108	0.981	0.964	0.992	CGGCCGGCCAGGAUGAU	AUCGUUCUGUCCGGCAG	Motif 2
3R	18238214	18238229	FBgn0011701	repo	3	+	FBgn0065046	91	106	0.982	0.973	0.99	UCCGGCCAGUACGGU	AUCGUUCUGUCCGGC	Motif 2
3R	27158291	27158308	FBgn0039494	grass	5	+	FBgn0065046	91	108	0.986	0.973	0.998	AGGCCGGACAGAAGGUG	AUCGUUCUGUCCGGCAG	Motif 2
3R	27180804	27180820	FBgn0004197	Ser	4	-	FBgn0065046	91	107	0.987	0.971	0.997	GGCCGGGAAGGACGGU	AUCGUUCUGUCCGGCA	Motif 2
3R	28901171	28901186	FBgn0265998	Doa	3	+	FBgn0065046	91	106	0.99	0.987	0.994	GGCGGACAGAUAGAU	AUCGUUCUGUCCGGC	Motif 2
3R	29843614	29843629	FBgn0039709	Cad99C	3	+	FBgn0065046	91	106	0.982	0.974	0.987	AGCUGACAGAACGAU	AUCGUUCUGUCCGGC	Motif 2
3R	29863432	29863447	FBgn0039713	RpS8	3	+	FBgn0065046	91	106	0.991	0.988	0.996	CCCGGACAGUGCGGU	AUCGUUCUGUCCGGC	Motif 2
X	8527201	8527216	FBgn0264975	Nrg	3	+	FBgn0065046	91	106	0.987	0.982	0.992	UCCGGAUGGGGCGAU	AUCGUUCUGUCCGGC	Motif 2
X	8548266	8548282	FBgn0264975	Nrg	4	+	FBgn0065046	91	107	0.98	0.964	0.992	GGGCGGAAAGUACGAU	AUCGUUCUGUCCGGCA	Motif 2
X	10480721	10480736	FBgn0030208	PPP4R2r	3	+	FBgn0065046	91	106	0.988	0.982	0.996	ACCGGACGGAAAGGU	AUCGUUCUGUCCGGC	Motif 2
X	11377271	11377288	FBgn0001624	dlg1	5	+	FBgn0065046	91	108	0.983	0.961	0.996	GAGCCGGAAAGAAAGAU	AUCGUUCUGUCCGGCAG	Motif 2
X	19698128	19698147	FBgn0010341	Cdc42	7	+	FBgn0065046	91	110	0.983	0.971	0.998	UACGGCCGGACAGGAGGAC	AUCGUUCUGUCCGGCAGCG	Motif 2
2L	484616	484631	FBgn0003963	ush	3	+	FBgn0065046	92	107	0.986	0.977	0.996	CGCCGGAAUGGACGG	UCGUUCUGUCCGGCA	Motif 2
2L	3717422	3717437	FBgn0040104	lectin-24A	3	-	FBgn0065046	92	107	0.983	0.97	0.993	AGCUGGACAGGAUGG	UCGUUCUGUCCGGCA	Motif 2
2L	7074031	7074046	FBgn0031888	Pvf2	3	-	FBgn0065046	92	107	0.986	0.973	0.993	AGCCGAACAAAACGC	UCGUUCUGUCCGGCA	Motif 2
2L	7874317	7874332	FBgn0031959	spz3	3	-	FBgn0065046	92	107	0.98	0.964	0.995	UGCCGGGGAGACCGU	UCGUUCUGUCCGGCA	Motif 2
2L	8223297	8223312	FBgn0032006	Pvr	3	-	FBgn0065046	92	107	0.98	0.969	0.996	AGCCGGACGAACCGG	UCGUUCUGUCCGGCA	Motif 2
2L	11504201	11504216	FBgn0032362	spz4	3	+	FBgn0065046	92	107	0.988	0.985	0.991	AGCCGAACAAAGCGA	UCGUUCUGUCCGGCA	Motif 2
2L	19417926	19417942	FBgn0016675	Lectin-galC1	4	+	FBgn0065046	92	108	0.984	0.98	0.993	AUGCUGGGCAGAAGGA	UCGUUCUGUCCGGCAG	Motif 2
2L	19808062	19808077	FBgn0263873	Nav	3	+	FBgn0065046	92	107	0.981	0.96	0.992	CGCCGGGGAGAAUGG	UCGUUCUGUCCGGCA	Motif 2
2R	9627124	9627139	FBgn0033438	Mmp2	3	-	FBgn0065046	92	107	0.982	0.967	0.992	AGCCGAGCAGAAUGA	UCGUUCUGUCCGGCA	Motif 2
2R	9681381	9681397	FBgn0033438	Mmp2	4	-	FBgn0065046	92	108	0.988	0.981	0.992	GUGCCGGCCAGGAUGA	UCGUUCUGUCCGGCAG	Motif 2
2R	10502444	10502459	FBgn0283521	lola	3	-	FBgn0065046	92	107	0.99	0.982	0.996	AGCUGGCCAGAACGA	UCGUUCUGUCCGGCA	Motif 2
2R	11718080	11718095	FBgn0033649	pyr	3	+	FBgn0065046	92	107	0.985	0.981	0.991	AGCCGGAGAAAUCGG	UCGUUCUGUCCGGCA	Motif 2
2R	12584484	12584499	FBgn0022764	Sin3A	3	-	FBgn0065046	92	107	0.987	0.971	0.996	UGCCGGACAUAUCGC	UCGUUCUGUCCGGCA	Motif 2
2R	14952312	14952327	FBgn0261854	aPKC	3	-	FBgn0065046	92	107	0.994	0.992	0.995	GGCCGGACAUAUCGA	UCGUUCUGUCCGGCA	Motif 2
2R	16105055	16105071	FBgn0014020	Rho1	4	+	FBgn0065046	92	108	0.986	0.969	0.995	CGGCCGGGCAGGAGGA	UCGUUCUGUCCGGCAG	Motif 2
2R	16199824	16199842	FBgn0015295	Shark	6	-	FBgn0065046	92	110	0.987	0.977	0.993	AGCUGCUGGAAGGAACGA	UCGUUCUGUCCGGCAGCG	Motif 2
2R	22568386	22568401	FBgn0260866	dnr1	3	-	FBgn0065046	92	107	0.981	0.968	0.989	CGCCGGGCAAAAGGA	UCGUUCUGUCCGGCA	Motif 2
2R	24966422	24966440	FBgn0050424	cGlr2	6	-	FBgn0065046	92	110	0.993	0.987	0.998	GGCGGCCGAACAGAACGU	UCGUUCUGUCCGGCAGCG	Motif 2
3L	292667	292682	FBgn0264707	RhoGEF3	3	+	FBgn0065046	92	107	0.995	0.993	0.998	CGCCGAACAGAACGC	UCGUUCUGUCCGGCA	Motif 2
3L	1302159	1302175	FBgn0010333	Rac1	4	-	FBgn0065046	92	108	0.986	0.969	0.995	CGGCCGGGCAGGAGGA	UCGUUCUGUCCGGCAG	Motif 2
3L	1864136	1864151	FBgn0042712	HBS1	3	-	FBgn0065046	92	107	0.983	0.967	0.993	UGCUGGACGAGACGG	UCGUUCUGUCCGGCA	Motif 2
3L	2068198	2068213	FBgn0086906	sls	3	-	FBgn0065046	92	107	0.985	0.973	0.995	CGCCGAAGAGGACGA	UCGUUCUGUCCGGCA	Motif 2
3L	3406812	3406827	FBgn0014388	sty	3	-	FBgn0065046	92	107	0.983	0.979	0.985	UACCGGACAUGACGU	UCGUUCUGUCCGGCA	Motif 2
3L	4503174	4503189	FBgn0261526	NT1	3	-	FBgn0065046	92	107	0.991	0.989	0.993	UGCCGAAGAGAGCGA	UCGUUCUGUCCGGCA	Motif 2
3L	4609330	4609347	FBgn0262733	Src64B	5	-	FBgn0065046	92	109	0.984	0.954	0.996	AAUGCCGGAGAGAAUGC	UCGUUCUGUCCGGCAGC	Motif 2
3L	5751214	5751229	FBgn0263106	DnaJ-1	3	-	FBgn0065046	92	107	0.982	0.964	0.994	UGGCGGUCAGGGCGG	UCGUUCUGUCCGGCA	Motif 2
3L	6208164	6208179	FBgn0002526	LanA	3	-	FBgn0065046	92	107	0.981	0.971	0.992	AGCCGAACAGAAGGC	UCGUUCUGUCCGGCA	Motif 2
3L	7125347	7125362	FBgn0002775	msl-3	3	-	FBgn0065046	92	107	0.981	0.969	0.99	AGCCGGAUAAAUCGA	UCGUUCUGUCCGGCA	Motif 2
3L	7372446	7372461	FBgn0082598	akirin	3	+	FBgn0065046	92	107	0.986	0.98	0.992	GGCCGAGCAGUACGA	UCGUUCUGUCCGGCA	Motif 2
3L	7434323	7434339	FBgn0014011	Rac2	4	-	FBgn0065046	92	108	0.982	0.966	0.992	CGGCUGGACAGGAGGA	UCGUUCUGUCCGGCAG	Motif 2
3L	13851518	13851534	FBgn0029167	Hml	4	+	FBgn0065046	92	108	0.982	0.966	0.997	AUGCCGGAAAGAGCUA	UCGUUCUGUCCGGCAG	Motif 2
3L	14916054	14916069	FBgn0259099	DCX-EMAP	3	+	FBgn0065046	92	107	0.983	0.967	0.993	CGCCGGAGAAGGCGA	UCGUUCUGUCCGGCA	Motif 2
3L	16981171	16981186	FBgn0261547	Exn	3	+	FBgn0065046	92	107	0.986	0.972	0.994	CGCCGGAAAAAACGC	UCGUUCUGUCCGGCA	Motif 2
3L	19144405	19144420	FBgn0016797	fz2	3	-	FBgn0065046	92	107	0.986	0.976	0.997	CGCCGGACCGCACGG	UCGUUCUGUCCGGCA	Motif 2
3L	19145800	19145816	FBgn0016797	fz2	4	-	FBgn0065046	92	108	0.985	0.968	0.996	UGGCCGGAGAGAAUGG	UCGUUCUGUCCGGCAG	Motif 2
3L	19162621	19162636	FBgn0016797	fz2	3	-	FBgn0065046	92	107	0.984	0.961	0.996	CGCCGGAGAGAAAGG	UCGUUCUGUCCGGCA	Motif 2
3R	3571902	3571917	FBgn0010247	Parp1	3	-	FBgn0065046	92	107	0.987	0.977	0.993	UGCCUGACAGCACGA	UCGUUCUGUCCGGCA	Motif 2
3R	5300307	5300322	FBgn0013576	mtd	3	-	FBgn0065046	92	107	0.98	0.96	0.997	GGCCGGAGGGGGCGU	UCGUUCUGUCCGGCA	Motif 2
3R	5345749	5345765	FBgn0013576	mtd	4	-	FBgn0065046	92	108	0.982	0.964	0.994	UUGCCGAGCAGGGCGG	UCGUUCUGUCCGGCAG	Motif 2
3R	5346791	5346806	FBgn0013576	mtd	3	-	FBgn0065046	92	107	0.984	0.976	0.995	GGCCAGAGAGAACGG	UCGUUCUGUCCGGCA	Motif 2
3R	6913847	6913866	FBgn0260642	Antp	7	-	FBgn0065046	92	111	0.983	0.959	0.997	GUGCAGCCGAGCAGAACGC	UCGUUCUGUCCGGCAGCGU	Motif 2
3R	6927221	6927236	FBgn0260642	Antp	3	-	FBgn0065046	92	107	0.984	0.977	0.993	GGCCGGAAAGGAGGG	UCGUUCUGUCCGGCA	Motif 2
3R	6961708	6961723	FBgn0260642	Antp	3	-	FBgn0065046	92	107	0.981	0.962	0.997	AGACGGACGGAGCGC	UCGUUCUGUCCGGCA	Motif 2
3R	6993758	6993773	FBgn0260642	Antp	3	-	FBgn0065046	92	107	0.986	0.975	0.998	AGUCGGGCGGAACGU	UCGUUCUGUCCGGCA	Motif 2
3R	16002183	16002198	FBgn0003507	srp	3	+	FBgn0065046	92	107	0.984	0.978	0.992	AGCCGAAAGGAACGA	UCGUUCUGUCCGGCA	Motif 2
3R	17110388	17110404	FBgn0014141	cher	4	-	FBgn0065046	92	108	0.988	0.976	0.996	AUGCCGUGCAGAACGC	UCGUUCUGUCCGGCAG	Motif 2
3R	17923422	17923438	FBgn0263995	cpo	4	+	FBgn0065046	92	108	0.982	0.955	0.993	GUGCUGGAUAGAGCGG	UCGUUCUGUCCGGCAG	Motif 2
3R	19798800	19798816	FBgn0014135	bnl	4	-	FBgn0065046	92	108	0.987	0.98	0.997	GUGGCGGGCGGAACGC	UCGUUCUGUCCGGCAG	Motif 2
3R	21625724	21625739	FBgn0011766	E2f1	3	-	FBgn0065046	92	107	0.991	0.988	0.995	UGCCGAACUGGACGA	UCGUUCUGUCCGGCA	Motif 2
3R	21633714	21633729	FBgn0011766	E2f1	3	-	FBgn0065046	92	107	0.986	0.973	0.993	AGCCGAAGAGAGCGA	UCGUUCUGUCCGGCA	Motif 2
3R	27068553	27068569	FBgn0003495	spz	4	-	FBgn0065046	92	108	0.982	0.969	0.991	CUGCCGGACAAAUUGU	UCGUUCUGUCCGGCAG	Motif 2
3R	27098843	27098859	FBgn0243514	eater	4	-	FBgn0065046	92	108	0.992	0.986	0.997	CUGCUGGACAAAACGA	UCGUUCUGUCCGGCAG	Motif 2
3R	28902650	28902665	FBgn0265998	Doa	3	+	FBgn0065046	92	107	0.985	0.98	0.995	UGACGGAGAGAGCGU	UCGUUCUGUCCGGCA	Motif 2
3R	29848286	29848302	FBgn0039709	Cad99C	4	+	FBgn0065046	92	108	0.99	0.979	0.997	UUGCCGGCCAGGGCGA	UCGUUCUGUCCGGCAG	Motif 2
X	1253961	1253976	FBgn0028550	Atf3	3	-	FBgn0065046	92	107	0.987	0.97	0.997	UUCCGGAGAGAGCGG	UCGUUCUGUCCGGCA	Motif 2
X	2303734	2303750	FBgn0003079	Raf	4	+	FBgn0065046	92	108	0.986	0.971	0.997	GAGCCGGACAGAGGGC	UCGUUCUGUCCGGCAG	Motif 2
X	4346236	4346252	FBgn0262738	norpA	4	+	FBgn0065046	92	108	0.986	0.976	0.99	UUGCCGAACGGAAAGG	UCGUUCUGUCCGGCAG	Motif 2
X	6272990	6273005	FBgn0028982	Spt6	3	+	FBgn0065046	92	107	0.983	0.964	0.992	GGCCGAUCAGGGCGA	UCGUUCUGUCCGGCA	Motif 2
X	8487343	8487359	FBgn0003023	otu	4	-	FBgn0065046	92	108	0.98	0.958	0.994	UUGCCGAACGAAACGG	UCGUUCUGUCCGGCAG	Motif 2
X	20522688	20522703	FBgn0026323	Tak1	3	-	FBgn0065046	92	107	0.98	0.976	0.987	UGGCGGACAAGUCGA	UCGUUCUGUCCGGCA	Motif 2
2L	13009330	13009345	FBgn0021796	mTor	3	+	FBgn0065046	93	108	0.982	0.974	0.986	CUGUUGGACGGAACU	CGUUCUGUCCGGCAG	Motif 2
2R	6117716	6117731	FBgn0000546	EcR	3	-	FBgn0065046	93	108	0.982	0.976	0.989	GUGCCGGAAAGUAGG	CGUUCUGUCCGGCAG	Motif 2
2R	24194484	24194505	FBgn0266083	ocm	9	+	FBgn0065046	93	114	0.993	0.981	0.999	CACUCGCUGCCGGACGGAAAU	CGUUCUGUCCGGCAGCGUGAG	Motif 2
3L	2040547	2040562	FBgn0086906	sls	3	-	FBgn0065046	93	108	0.981	0.969	0.996	CUGCCGGACGAGCCG	CGUUCUGUCCGGCAG	Motif 2
3L	5774904	5774919	FBgn0260936	scny	3	+	FBgn0065046	93	108	0.981	0.96	0.992	CUGCUGGCCGGCACG	CGUUCUGUCCGGCAG	Motif 2
3L	6217211	6217232	FBgn0002526	LanA	9	-	FBgn0065046	93	114	0.982	0.959	0.996	CCCACGGUGCCGGAGAGGAAU	CGUUCUGUCCGGCAGCGUGAG	Motif 2
3L	14363727	14363742	FBgn0001085	fz	3	+	FBgn0065046	93	108	0.988	0.982	0.994	CGGACGGACAGAACA	CGUUCUGUCCGGCAG	Motif 2
3R	6993431	6993448	FBgn0260642	Antp	5	-	FBgn0065046	93	110	0.988	0.976	0.995	AGCUGUCGGACGGAAUA	CGUUCUGUCCGGCAGCG	Motif 2
3R	24131288	24131303	FBgn0026317	Tsc1	3	+	FBgn0065046	93	108	0.984	0.973	0.992	CUGCCGGACGAGAAG	CGUUCUGUCCGGCAG	Motif 2
X	13093183	13093199	FBgn0261524	lic	4	+	FBgn0065046	93	109	0.986	0.967	0.996	CCUGCCGGAGGGAACA	CGUUCUGUCCGGCAGC	Motif 2
2L	6545591	6545607	FBgn0000320	eya	4	-	FBgn0065046	94	110	0.982	0.972	0.987	GGCGGCCGGAAGGAAG	GUUCUGUCCGGCAGCG	Motif 2
2L	7275413	7275429	FBgn0010453	Wnt4	4	-	FBgn0065046	94	110	0.982	0.971	0.992	UGCUGCCGGAAUGGGC	GUUCUGUCCGGCAGCG	Motif 2
2L	13010613	13010632	FBgn0021796	mTor	7	+	FBgn0065046	94	113	0.98	0.963	0.993	ACAAGCUGCAGGACAGCAU	GUUCUGUCCGGCAGCGUGA	Motif 2
2R	10539208	10539224	FBgn0283521	lola	4	-	FBgn0065046	94	110	0.987	0.98	0.991	UGCGGCCGAACAGAAG	GUUCUGUCCGGCAGCG	Motif 2
3L	14316427	14316446	FBgn0001085	fz	7	+	FBgn0065046	94	113	0.98	0.951	0.999	AAGCGCUGCGGGGCAGCAC	GUUCUGUCCGGCAGCGUGA	Motif 2
3L	19179233	19179249	FBgn0016797	fz2	4	-	FBgn0065046	94	110	0.991	0.978	0.997	AGCUGCCAGACAGAAA	GUUCUGUCCGGCAGCG	Motif 2
3L	20774489	20774505	FBgn0016696	Pitslre	4	+	FBgn0065046	94	110	0.985	0.976	0.994	AGCUGCUGGACAGUCC	GUUCUGUCCGGCAGCG	Motif 2
3R	6927257	6927274	FBgn0260642	Antp	5	-	FBgn0065046	94	111	0.982	0.966	0.996	ACGCUGCCGAGGAGAUC	GUUCUGUCCGGCAGCGU	Motif 2
3R	28893639	28893656	FBgn0265998	Doa	5	+	FBgn0065046	94	111	0.99	0.981	0.998	UCGAUGCCGGGCAGAAA	GUUCUGUCCGGCAGCGU	Motif 2
X	1263887	1263907	FBgn0028550	Atf3	8	-	FBgn0065046	94	114	0.98	0.96	0.992	AUGUUGCUGCCGGACAUCAU	GUUCUGUCCGGCAGCGUGAG	Motif 2
X	11367389	11367408	FBgn0004864	hop	7	-	FBgn0065046	94	113	0.98	0.958	0.999	CUUCGCUGGCGGACAGCGC	GUUCUGUCCGGCAGCGUGA	Motif 2
2L	19902688	19902703	FBgn0263873	Nav	3	+	FBgn0065046	95	110	0.985	0.983	0.987	GGCUGCCAGCCAGAC	UUCUGUCCGGCAGCG	Motif 2
2R	22569281	22569296	FBgn0260866	dnr1	3	-	FBgn0065046	95	110	0.985	0.974	0.991	UGCUGCGGGGGAGAC	UUCUGUCCGGCAGCG	Motif 2
3L	2089234	2089250	FBgn0086906	sls	4	-	FBgn0065046	95	111	0.984	0.965	0.995	UAGCUGCCAGGCAGAU	UUCUGUCCGGCAGCGU	Motif 2
3L	5750777	5750796	FBgn0263106	DnaJ-1	7	-	FBgn0065046	95	114	0.986	0.97	0.998	CCCACGCUGCAGGGCAGCA	UUCUGUCCGGCAGCGUGAG	Motif 2
3L	6748539	6748555	FBgn0035713	velo	4	-	FBgn0065046	95	111	0.987	0.976	0.998	CCGCUGCCGAGCAGGC	UUCUGUCCGGCAGCGU	Motif 2
3L	9712062	9712080	FBgn0040475	SH3PX1	6	-	FBgn0065046	95	113	0.981	0.964	0.996	CACCGCUGCCGGACAAGC	UUCUGUCCGGCAGCGUGA	Motif 2
3R	3506174	3506189	FBgn0010247	Parp1	3	-	FBgn0065046	95	110	0.985	0.969	0.996	UGCUGCCGGAGCGAU	UUCUGUCCGGCAGCG	Motif 2
3R	5338881	5338897	FBgn0013576	mtd	4	-	FBgn0065046	95	111	0.98	0.959	0.989	AUGCUGGCGAACAGGG	UUCUGUCCGGCAGCGU	Motif 2
3R	9034186	9034201	FBgn0002932	neur	3	-	FBgn0065046	95	110	0.989	0.986	0.995	AGCUGCCAGAGAGAG	UUCUGUCCGGCAGCG	Motif 2
3R	16038886	16038901	FBgn0003117	pnr	3	+	FBgn0065046	95	110	0.98	0.971	0.989	CGCUGCGGCGCAGAA	UUCUGUCCGGCAGCG	Motif 2
3R	17978653	17978670	FBgn0263995	cpo	5	+	FBgn0065046	95	112	0.982	0.958	0.994	UUCGCUGCCAAACAGAG	UUCUGUCCGGCAGCGUG	Motif 2
3R	23129346	23129361	FBgn0004644	hh	3	-	FBgn0065046	95	110	0.984	0.971	0.997	CGCUGCUGGAGAGUG	UUCUGUCCGGCAGCG	Motif 2
3R	23310963	23310978	FBgn0003118	pnt	3	-	FBgn0065046	95	110	0.985	0.977	0.991	AGCUGUCGGACGGUG	UUCUGUCCGGCAGCG	Motif 2
3R	24245281	24245296	FBgn0043884	mask	3	+	FBgn0065046	95	110	0.985	0.978	0.994	CGCUGCCGGUGUGAA	UUCUGUCCGGCAGCG	Motif 2
3R	24643689	24643704	FBgn0039214	puf	3	-	FBgn0065046	95	110	0.981	0.979	0.983	GGCUGCUGGCCAGAU	UUCUGUCCGGCAGCG	Motif 2
3R	24644927	24644943	FBgn0039214	puf	4	-	FBgn0065046	95	111	0.98	0.963	0.991	AUGCUGGCGGAGAGGA	UUCUGUCCGGCAGCGU	Motif 2
3R	31419399	31419414	FBgn0261988	Gprk2	3	+	FBgn0065046	95	110	0.982	0.973	0.988	CGCUGCUGCACGGAA	UUCUGUCCGGCAGCG	Motif 2
X	9299538	9299553	FBgn0002576	lz	3	+	FBgn0065046	95	110	0.987	0.979	0.992	GGCUGCCGGCCGGGG	UUCUGUCCGGCAGCG	Motif 2
X	21036677	21036692	FBgn0031145	Ntf-2	3	+	FBgn0065046	95	110	0.988	0.983	0.993	CGCUGUCGGGGGGAA	UUCUGUCCGGCAGCG	Motif 2
2L	6545739	6545755	FBgn0000320	eya	4	-	FBgn0065046	96	112	0.982	0.963	0.995	CUCGUUGCCAGACAGC	UCUGUCCGGCAGCGUG	Motif 2
3L	14028643	14028659	FBgn0052133	Ptip	4	-	FBgn0065046	96	112	0.98	0.956	0.997	AGCGCGGGCGGACAGG	UCUGUCCGGCAGCGUG	Motif 2
3R	18238106	18238124	FBgn0011701	repo	6	+	FBgn0065046	96	114	0.988	0.964	0.997	GUCACGCCGCCGGGCAGC	UCUGUCCGGCAGCGUGAG	Motif 2
2L	541952	541969	FBgn0010602	lwr	5	-	FBgn0065046	97	114	0.98	0.974	0.986	CUGUCGCUGCUGGACGA	CUGUCCGGCAGCGUGAG
2L	2134784	2134801	FBgn0004507	Glyp	5	+	FBgn0065046	97	114	0.989	0.98	0.995	UUCAUGCUGCCGGUCAA	CUGUCCGGCAGCGUGAG
2L	5936700	5936717	FBgn0015381	dsf	5	+	FBgn0065046	97	114	0.982	0.968	0.992	AGCAAGCUGCCGGGCAU	CUGUCCGGCAGCGUGAG
3L	9711839	9711856	FBgn0040475	SH3PX1	5	-	FBgn0065046	97	114	0.982	0.976	0.989	AUCUCGCCGCCGGACAA	CUGUCCGGCAGCGUGAG
3L	14770132	14770147	FBgn0036448	mop	3	-	FBgn0065046	97	112	0.982	0.972	0.995	AACGCUGCAAGGCAG	CUGUCCGGCAGCGUG
3L	19143918	19143935	FBgn0016797	fz2	5	-	FBgn0065046	97	114	0.987	0.981	0.993	GUCACGCUGCCCGGCGG	CUGUCCGGCAGCGUGAG
3L	20135487	20135506	FBgn0005198	gig	7	+	FBgn0065046	97	116	0.986	0.964	0.997	CCAUCACGCUGCCGUACAC	CUGUCCGGCAGCGUGAGGA
3R	15970566	15970583	FBgn0002783	mor	5	-	FBgn0065046	97	114	0.98	0.969	0.994	AUGGCGCUGCCGGAGGA	CUGUCCGGCAGCGUGAG
3R	15997771	15997788	FBgn0003507	srp	5	+	FBgn0065046	97	114	0.992	0.987	0.995	AUCACGCUGCUGGCCAG	CUGUCCGGCAGCGUGAG
3R	23776110	23776127	FBgn0039120	Nup98-96	5	-	FBgn0065046	97	114	0.986	0.973	0.994	AACACGCUGCUGGGCAA	CUGUCCGGCAGCGUGAG
3R	23862583	23862599	FBgn0025574	Pli	4	-	FBgn0065046	97	113	0.983	0.976	0.993	AUACGCUGCCAGGCGA	CUGUCCGGCAGCGUGA
3R	27187980	27187997	FBgn0004197	Ser	5	-	FBgn0065046	97	114	0.982	0.975	0.993	UUAACGAUGCCGGGCAA	CUGUCCGGCAGCGUGAG
2L	15892641	15892656	FBgn0041183	Tep1	3	-	FBgn0065046	98	113	0.981	0.968	0.991	CCACGGUGCAGGACG	UGUCCGGCAGCGUGA
2R	9655252	9655270	FBgn0033438	Mmp2	6	-	FBgn0065046	98	116	0.981	0.959	0.996	CUUUCACGCUUCCGGGCG	UGUCCGGCAGCGUGAGGA
2R	20870568	20870584	FBgn0067905	Dso2	4	+	FBgn0065046	98	114	0.99	0.989	0.992	UUCAUGCUGGCGGACA	UGUCCGGCAGCGUGAG
3L	19144648	19144664	FBgn0016797	fz2	4	-	FBgn0065046	98	114	0.982	0.967	0.992	UACACGGUGCCGGCCA	UGUCCGGCAGCGUGAG
3R	6912387	6912402	FBgn0260642	Antp	3	-	FBgn0065046	98	113	0.981	0.973	0.991	UGGCGCUGCCAGACC	UGUCCGGCAGCGUGA
3R	9707552	9707568	FBgn0037734	trbd	4	-	FBgn0065046	98	114	0.98	0.972	0.99	UUUACGCUGGAGGACU	UGUCCGGCAGCGUGAG
3R	15995322	15995337	FBgn0003507	srp	3	+	FBgn0065046	98	113	0.987	0.983	0.995	ACACGCUGAAGGACG	UGUCCGGCAGCGUGA
3R	21622845	21622861	FBgn0011766	E2f1	4	-	FBgn0065046	98	114	0.992	0.983	0.995	GUCACGCUGCAGGGCC	UGUCCGGCAGCGUGAG
3R	24639920	24639936	FBgn0039214	puf	4	-	FBgn0065046	98	114	0.984	0.976	0.996	CUCUCGCUGCAGGCCA	UGUCCGGCAGCGUGAG
X	3169025	3169041	FBgn0004647	N	4	+	FBgn0065046	98	114	0.98	0.961	0.988	GUCAGGCUGCUGGACG	UGUCCGGCAGCGUGAG
X	10479148	10479163	FBgn0030208	PPP4R2r	3	+	FBgn0065046	98	113	0.987	0.976	0.997	ACACGCAGCCAGACA	UGUCCGGCAGCGUGA
X	18384541	18384557	FBgn0008635	βCOP	4	-	FBgn0065046	98	114	0.98	0.953	0.995	GACACGCAGCAGGACA	UGUCCGGCAGCGUGAG
X	20517084	20517100	FBgn0026323	Tak1	4	-	FBgn0065046	98	114	0.992	0.987	0.995	CUCACGGUGACGGACA	UGUCCGGCAGCGUGAG
X	22456226	22456242	FBgn0031187	Usp2	4	+	FBgn0065046	98	114	0.98	0.961	0.991	CGUACGCUGCCUGGCG	UGUCCGGCAGCGUGAG
2L	6760608	6760623	FBgn0031857	LUBEL	3	-	FBgn0065046	99	114	0.983	0.973	0.988	AUCGCUCUGCCGGAG	GUCCGGCAGCGUGAG
2L	13436748	13436763	FBgn0026760	Tehao	3	+	FBgn0065046	99	114	0.983	0.963	0.994	CUAACGCUGCUGGAU	GUCCGGCAGCGUGAG
2R	16027085	16027100	FBgn0034068	casp	3	-	FBgn0065046	99	114	0.989	0.984	0.994	CUCGCGCUGCCUGAG	GUCCGGCAGCGUGAG
3L	4823779	4823794	FBgn0261797	Dhc64C	3	-	FBgn0065046	99	114	0.988	0.983	0.992	AUCACGCUGACGGCU	GUCCGGCAGCGUGAG
3L	9713283	9713300	FBgn0040475	SH3PX1	5	-	FBgn0065046	99	116	0.981	0.957	0.998	GGCUCGCGCUGGCGGAU	GUCCGGCAGCGUGAGGA
3L	14302100	14302118	FBgn0001085	fz	6	+	FBgn0065046	99	117	0.986	0.968	0.998	AUGCUCACGCGGCCGGCA	GUCCGGCAGCGUGAGGAU
3R	23868638	23868653	FBgn0025574	Pli	3	-	FBgn0065046	99	114	0.982	0.967	0.991	CUCUCGCUGCCUGUC	GUCCGGCAGCGUGAG
3R	30107947	30107962	FBgn0266411	sima	3	+	FBgn0065046	99	114	0.986	0.972	0.995	GUCACACUGCCGGGU	GUCCGGCAGCGUGAG
3R	30784303	30784318	FBgn0004606	zfh1	3	+	FBgn0065046	99	114	0.981	0.974	0.989	GGCAAGCUGCCGGAG	GUCCGGCAGCGUGAG
X	2341639	2341654	FBgn0003079	Raf	3	+	FBgn0065046	99	114	0.98	0.968	0.988	GUCAGGCUGCUGGAU	GUCCGGCAGCGUGAG
X	8593640	8593655	FBgn0025864	Crag	3	+	FBgn0065046	99	114	0.98	0.975	0.986	UUCCCGCUGCUGGGC	GUCCGGCAGCGUGAG
X	8599852	8599867	FBgn0025864	Crag	3	+	FBgn0065046	99	114	0.983	0.977	0.993	CUCACGCAGGAGGGC	GUCCGGCAGCGUGAG
X	9248993	9249008	FBgn0010269	Dsor1	3	+	FBgn0065046	99	114	0.983	0.963	0.994	AUCACGCUGGCGGUG	GUCCGGCAGCGUGAG
X	4346195	4346211	FBgn0262738	norpA	4	+	FBgn0065046	100	116	0.982	0.97	0.99	UCCGCUCGAUGCCGGG	UCCGGCAGCGUGAGGA
X	8595041	8595057	FBgn0025864	Crag	4	+	FBgn0065046	100	116	0.982	0.952	0.997	UGCUCACACAGCCGGA	UCCGGCAGCGUGAGGA
2L	20763875	20763890	FBgn0011202	dia	3	+	FBgn0065046	101	116	0.982	0.965	0.995	CCCUCAAGCUGCUGG	CCGGCAGCGUGAGGA
3L	15107682	15107699	FBgn0266452	Ctps	5	+	FBgn0065046	101	118	0.984	0.965	0.999	ACUCCGCACGCUGCCGU	CCGGCAGCGUGAGGAUU
3R	15970198	15970214	FBgn0002783	mor	4	-	FBgn0065046	101	117	0.98	0.962	0.996	AUCCUCGCGUUGCCGC	CCGGCAGCGUGAGGAU
X	3718783	3718798	FBgn0015286	Rala	3	-	FBgn0065046	101	116	0.986	0.984	0.991	CGCUCUCGCUGCCGC	CCGGCAGCGUGAGGA
2L	6528916	6528931	FBgn0000320	eya	3	-	FBgn0065046	102	117	0.983	0.965	0.994	UUCCACACGCUGCUG	CGGCAGCGUGAGGAU
X	9240927	9240942	FBgn0260789	mxc	3	-	FBgn0065046	102	117	0.981	0.965	0.993	AUCCUCCAGCUGCCG	CGGCAGCGUGAGGAU
2R	9635449	9635464	FBgn0033438	Mmp2	3	-	FBgn0065046	103	118	0.981	0.975	0.992	AUUCCUCGGGCUGCU	GGCAGCGUGAGGAUU
3R	31424028	31424046	FBgn0261988	Gprk2	6	+	FBgn0065046	103	121	0.989	0.954	0.999	ACAAAUCCUCACGCUGCU	GGCAGCGUGAGGAUUUGC
3R	19814204	19814220	FBgn0014135	bnl	4	-	FBgn0065046	107	123	0.984	0.975	0.993	UGGCCAAUCCUCACGC	GCGUGAGGAUUUGCCC
2L	529909	529928	FBgn0003963	ush	7	+	FBgn0065046	109	128	0.992	0.971	0.999	GGGUUGGGCAAAUCCUCAA	GUGAGGAUUUGCCCAGCAC
2L	5935331	5935346	FBgn0015381	dsf	3	+	FBgn0065046	109	124	0.98	0.972	0.991	GGGGCAAAGGCUCUC	GUGAGGAUUUGCCCA
2L	8222010	8222025	FBgn0032006	Pvr	3	-	FBgn0065046	109	124	0.987	0.974	0.997	AGGGCGAGUCCUCAG	GUGAGGAUUUGCCCA
2L	19888506	19888521	FBgn0263873	Nav	3	+	FBgn0065046	109	124	0.992	0.988	0.996	CGGGGAAAUCCUCGC	GUGAGGAUUUGCCCA
2R	14784222	14784237	FBgn0001319	kn	3	-	FBgn0065046	109	124	0.983	0.971	0.995	UUGGCUAAUCCUCUC	GUGAGGAUUUGCCCA
2R	17765171	17765187	FBgn0034277	OstΔ	4	-	FBgn0065046	109	125	0.98	0.964	0.994	GUGGGCGAUUCCUCUU	GUGAGGAUUUGCCCAG
3L	8106067	8106082	FBgn0262579	Sarm	3	+	FBgn0065046	109	124	0.981	0.964	0.99	GGGGCAGCACCUCGC	GUGAGGAUUUGCCCA
3L	18033478	18033493	FBgn0000568	Eip75B	3	-	FBgn0065046	109	124	0.982	0.978	0.985	AGGGCAAAAGCUCUC	GUGAGGAUUUGCCCA
3L	19178992	19179007	FBgn0016797	fz2	3	-	FBgn0065046	109	124	0.983	0.97	0.991	UUGGCAAAUACUCAU	GUGAGGAUUUGCCCA
3R	9028178	9028193	FBgn0002932	neur	3	-	FBgn0065046	109	124	0.98	0.975	0.988	UGGGGGAAUCCACAC	GUGAGGAUUUGCCCA
3R	9512237	9512253	FBgn0003205	Ras85D	4	-	FBgn0065046	109	125	0.983	0.967	0.994	GUGGGCAAGUCCGCGC	GUGAGGAUUUGCCCAG
3R	18004695	18004715	FBgn0263995	cpo	8	+	FBgn0065046	109	129	0.983	0.952	0.997	GGAGUUGGGCAAAUCCGCAA	GUGAGGAUUUGCCCAGCACC
3R	30087431	30087448	FBgn0266411	sima	5	+	FBgn0065046	109	126	0.981	0.955	0.995	CUUGGGCAAGUCCUUAU	GUGAGGAUUUGCCCAGC
X	2315223	2315238	FBgn0003079	Raf	3	+	FBgn0065046	109	124	0.98	0.973	0.99	UUGGCAAAUGCUCAA	GUGAGGAUUUGCCCA
2L	19913118	19913133	FBgn0263873	Nav	3	+	FBgn0065046	110	125	0.992	0.987	0.996	CUGGGCAGAUACUCC	UGAGGAUUUGCCCAG
2R	14670005	14670020	FBgn0033955	Targ	3	+	FBgn0065046	110	125	0.983	0.976	0.988	CUGGGCAAGUUCGCA	UGAGGAUUUGCCCAG
2R	14952050	14952066	FBgn0261854	aPKC	4	-	FBgn0065046	110	126	0.987	0.981	0.994	GCUGGGCAGGUGCUCG	UGAGGAUUUGCCCAGC
2R	17576907	17576923	FBgn0034246	Dcr-2	4	-	FBgn0065046	110	126	0.982	0.972	0.989	UCUGGGCGAUUCCUUC	UGAGGAUUUGCCCAGC
3L	304487	304504	FBgn0264707	RhoGEF3	5	+	FBgn0065046	110	127	0.983	0.972	0.995	UGUUGGGCUAAUCCACU	UGAGGAUUUGCCCAGCA
3L	2263876	2263891	FBgn0000543	ecd	3	-	FBgn0065046	110	125	0.987	0.976	0.995	GUGGGCAAGUCCUUC	UGAGGAUUUGCCCAG
3L	6792327	6792344	FBgn0086680	vvl	5	+	FBgn0065046	110	127	0.989	0.979	0.995	CGCUGGGCAGCUCCUCC	UGAGGAUUUGCCCAGCA
3L	14406474	14406489	FBgn0003459	stwl	3	-	FBgn0065046	110	125	0.981	0.978	0.983	UUGGGAAAAUCCUGG	UGAGGAUUUGCCCAG
3L	26224568	26224584	FBgn0058160	Sph242	4	+	FBgn0065046	110	126	0.982	0.978	0.988	GAUGGGCAAAUUCUUG	UGAGGAUUUGCCCAGC
3R	9498048	9498065	FBgn0014380	RhoL	5	-	FBgn0065046	110	127	0.983	0.974	0.989	UGGUGGGCAAAACCUGC	UGAGGAUUUGCCCAGCA
3R	15972506	15972522	FBgn0002783	mor	4	-	FBgn0065046	110	126	0.985	0.975	0.992	GCUGGGCAAGAACUCA	UGAGGAUUUGCCCAGC
3R	17955495	17955510	FBgn0263995	cpo	3	+	FBgn0065046	110	125	0.98	0.966	0.991	CUGGGAGAUUCCUCA	UGAGGAUUUGCCCAG
X	3136434	3136449	FBgn0004647	N	3	+	FBgn0065046	110	125	0.985	0.974	0.997	UUGGGCAGCUCCUCU	UGAGGAUUUGCCCAG
X	3137326	3137341	FBgn0004647	N	3	+	FBgn0065046	110	125	0.98	0.974	0.988	CUGGGCAUUUCCUGA	UGAGGAUUUGCCCAG
X	8527351	8527366	FBgn0264975	Nrg	3	+	FBgn0065046	110	125	0.98	0.975	0.984	CUGGGAUAGUCCUCG	UGAGGAUUUGCCCAG
3L	14914979	14914994	FBgn0259099	DCX-EMAP	3	+	FBgn0065046	111	126	0.981	0.972	0.987	GCUGGUCACGUCCUC	GAGGAUUUGCCCAGC
3L	16972002	16972018	FBgn0261547	Exn	4	+	FBgn0065046	111	127	0.983	0.975	0.988	UGCUGGUCAAAACCUG	GAGGAUUUGCCCAGCA
3R	28901937	28901953	FBgn0265998	Doa	4	+	FBgn0065046	111	127	0.982	0.965	0.993	GGUUGGGCAAGGCCUU	GAGGAUUUGCCCAGCA
X	14928525	14928541	FBgn0264078	Flo2	4	+	FBgn0065046	111	127	0.986	0.974	0.995	GGCUGGGCAAGACCGC	GAGGAUUUGCCCAGCA
X	18383058	18383073	FBgn0008635	βCOP	3	-	FBgn0065046	111	126	0.981	0.977	0.989	CCUGGGCAAGUCCGG	GAGGAUUUGCCCAGC
2R	1087864	1087880	FBgn0003256	rl	4	+	FBgn0065046	112	128	0.982	0.976	0.99	GUGCUGGGGGGGUCCU	AGGAUUUGCCCAGCAC
2R	17024543	17024558	FBgn0263864	Dark	3	+	FBgn0065046	112	127	0.989	0.981	0.993	UGCUGGGCACGUCCG	AGGAUUUGCCCAGCA
3R	5279446	5279463	FBgn0013576	mtd	5	-	FBgn0065046	112	129	0.98	0.961	0.996	AGUGCUGGGCAAAUAUA	AGGAUUUGCCCAGCACC
X	10312623	10312640	FBgn0259170	α-Man-Ia	5	-	FBgn0065046	112	129	0.984	0.963	0.996	UGUGCUGGGCAAAUAGU	AGGAUUUGCCCAGCACC
2L	515650	515666	FBgn0003963	ush	4	+	FBgn0065046	115	131	0.98	0.951	0.998	UGGGUGCUGGACAGAA	AUUUGCCCAGCACCCU
2L	7262339	7262355	FBgn0010453	Wnt4	4	-	FBgn0065046	116	132	0.989	0.976	0.997	CAGGGAGCUGGGCAAA	UUUGCCCAGCACCCUU
3L	1864140	1864155	FBgn0042712	HBS1	3	-	FBgn0065046	116	131	0.985	0.976	0.997	UGGGUGCUGGACGAG	UUUGCCCAGCACCCU
3R	17941567	17941582	FBgn0263995	cpo	3	+	FBgn0065046	116	131	0.987	0.982	0.993	GGGGUGGAGGGCAAA	UUUGCCCAGCACCCU
3R	21584934	21584949	FBgn0283499	InR	3	-	FBgn0065046	116	131	0.985	0.969	0.995	UGGGGGCUGGGCAGG	UUUGCCCAGCACCCU
X	2307800	2307817	FBgn0003079	Raf	5	+	FBgn0065046	116	133	0.981	0.965	0.995	UUGGGGUGCGGGGCGAG	UUUGCCCAGCACCCUUG
X	10292582	10292599	FBgn0259170	α-Man-Ia	5	-	FBgn0065046	116	133	0.984	0.973	0.993	AAAGGGGGCGGGGCAAG	UUUGCCCAGCACCCUUG
2L	12097127	12097142	FBgn0028707	Mt2	3	+	FBgn0065046	123	138	0.992	0.988	0.998	GCCCGCAAGGGUGCA	AGCACCCUUGUGGGA
2R	13231383	13231398	FBgn0033813	fsd	3	+	FBgn0065046	123	138	0.98	0.965	0.991	CCCCACGAGGGUGUG	AGCACCCUUGUGGGA
3R	28891406	28891421	FBgn0265998	Doa	3	+	FBgn0065046	123	138	0.982	0.964	0.992	GCCCGCCAGGGUGCU	AGCACCCUUGUGGGA
2R	24189933	24189948	FBgn0266083	ocm	3	+	FBgn0065046	124	139	0.983	0.975	0.996	UUCCCACAAGAGUGA	GCACCCUUGUGGGAU
2L	16324553	16324568	FBgn0000250	cact	3	-	FBgn0065046	126	141	0.985	0.976	0.993	GCAUCCCACAAUGGA	ACCCUUGUGGGAUGC
2R	5997050	5997065	FBgn0264959	Src42A	3	+	FBgn0065046	126	141	0.982	0.973	0.988	GGAUCUCGCAAGGGU	ACCCUUGUGGGAUGC
2R	1122854	1122873	FBgn0003256	rl	7	+	FBgn0065046	127	146	0.98	0.961	0.994	ACUGGGCAACCCACAUGGG	CCCUUGUGGGAUGCACUGC
2R	10527101	10527117	FBgn0283521	lola	4	-	FBgn0065046	129	145	0.982	0.961	0.993	CAGUGCAACGCACAUG	CUUGUGGGAUGCACUG
3L	8092185	8092200	FBgn0262579	Sarm	3	+	FBgn0065046	129	144	0.983	0.972	0.99	CGUGCUUCCCACACG	CUUGUGGGAUGCACU
3R	4813521	4813537	FBgn0037279	Gmppb	4	+	FBgn0065046	129	145	0.985	0.977	0.994	AAGUGCAUCCAACCAG	CUUGUGGGAUGCACUG
2L	538919	538936	FBgn0003963	ush	5	+	FBgn0065046	130	147	0.982	0.963	0.991	GGUAGUGAGUCCCACAG	UUGUGGGAUGCACUGCA	Motif 3
2L	20764430	20764447	FBgn0011202	dia	5	+	FBgn0065046	130	147	0.989	0.982	0.995	AGGAGUGCAUCUCACAA	UUGUGGGAUGCACUGCA	Motif 3
2R	6104494	6104511	FBgn0000546	EcR	5	-	FBgn0065046	130	147	0.989	0.98	0.994	CACAGUGCAUCCCCCUA	UUGUGGGAUGCACUGCA	Motif 3
2R	11780472	11780488	FBgn0033652	ths	4	+	FBgn0065046	130	146	0.987	0.973	0.996	CGAGUGCAGCCCACAC	UUGUGGGAUGCACUGC
2R	12614973	12614989	FBgn0004435	Gαq	4	+	FBgn0065046	130	146	0.986	0.973	0.994	CGAGUGCAGCCCACUA	UUGUGGGAUGCACUGC
2R	17136520	17136540	FBgn0034199	Gbp1	8	+	FBgn0065046	130	150	0.981	0.956	0.995	UGGUGCUGUGCAUCCUACCG	UUGUGGGAUGCACUGCAUCC	Motif 3
2R	22568066	22568083	FBgn0260866	dnr1	5	-	FBgn0065046	130	147	0.984	0.972	0.99	AGCAGUGCAAACCGCAA	UUGUGGGAUGCACUGCA	Motif 3
2R	23849580	23849596	FBgn0021895	ytr	4	-	FBgn0065046	130	146	0.98	0.969	0.986	AUGGUGCAUCCCAAGA	UUGUGGGAUGCACUGC
3L	9395534	9395551	FBgn0035983	CG4080	5	-	FBgn0065046	130	147	0.988	0.98	0.997	UGCGGUGUAGCCCACAA	UUGUGGGAUGCACUGCA	Motif 3
3L	14403901	14403917	FBgn0003459	stwl	4	-	FBgn0065046	130	146	0.984	0.975	0.991	CCAGUGGAUCCCGCGG	UUGUGGGAUGCACUGC
3L	20372561	20372578	FBgn0001247	Ide	5	-	FBgn0065046	130	147	0.986	0.977	0.995	UGCAGUGCGGCGCACAA	UUGUGGGAUGCACUGCA	Motif 3
3R	4815367	4815383	FBgn0037279	Gmppb	4	+	FBgn0065046	130	146	0.981	0.975	0.986	UUGGUGGAUCCCACGG	UUGUGGGAUGCACUGC
3R	6986522	6986537	FBgn0260642	Antp	3	-	FBgn0065046	130	145	0.982	0.973	0.987	GGGUGCAUCGCACUG	UUGUGGGAUGCACUG
3R	9030671	9030687	FBgn0002932	neur	4	-	FBgn0065046	130	146	0.988	0.982	0.994	UUAGUGCCUCCCACAU	UUGUGGGAUGCACUGC
3R	16034339	16034355	FBgn0003117	pnr	4	+	FBgn0065046	130	146	0.982	0.958	0.993	CAAGUGCAUCCCGCUC	UUGUGGGAUGCACUGC
3R	21578459	21578474	FBgn0283499	InR	3	-	FBgn0065046	130	145	0.984	0.982	0.986	GAGUGCAUCACACUG	UUGUGGGAUGCACUG
3R	23311209	23311225	FBgn0003118	pnt	4	-	FBgn0065046	130	146	0.98	0.951	0.996	UUAGUGCAUCCGGCAA	UUGUGGGAUGCACUGC
3R	23332453	23332471	FBgn0003118	pnt	6	-	FBgn0065046	130	148	0.982	0.968	0.992	AUUGAGUGCAUCCCAUGG	UUGUGGGAUGCACUGCAU	Motif 3
X	6368746	6368763	FBgn0029870	Marf	5	+	FBgn0065046	130	147	0.982	0.969	0.992	AGGAGUGCAUCUCGCAG	UUGUGGGAUGCACUGCA	Motif 3
X	8156022	8156037	FBgn0265464	Traf6	3	-	FBgn0065046	130	145	0.983	0.967	0.991	UGGUGCAUCCGGCAG	UUGUGGGAUGCACUG
X	13083467	13083483	FBgn0010303	hep	4	-	FBgn0065046	130	146	0.983	0.982	0.983	CCUGUGUUUCCCACCU	UUGUGGGAUGCACUGC
2L	12601986	12602002	FBgn0085424	nub	4	+	FBgn0065046	131	147	0.984	0.971	0.998	CGCAGUGCCUCCCCCU	UGUGGGAUGCACUGCA	Motif 3
2L	19873656	19873671	FBgn0263873	Nav	3	+	FBgn0065046	131	146	0.98	0.962	0.992	CCAGUGCAGCCCAUC	UGUGGGAUGCACUGC
2R	6125698	6125714	FBgn0000546	EcR	4	-	FBgn0065046	131	147	0.984	0.971	0.995	CGCAGCGCAUCCCGCU	UGUGGGAUGCACUGCA	Motif 3
3L	14028024	14028041	FBgn0052133	Ptip	5	-	FBgn0065046	131	148	0.982	0.961	0.993	GUGCGGUGCAGCCAACG	UGUGGGAUGCACUGCAU	Motif 3
3L	14079767	14079785	FBgn0285896	btl	6	+	FBgn0065046	131	149	0.99	0.98	0.995	GCUGCAGUGCGUCCGACC	UGUGGGAUGCACUGCAUC	Motif 3
3R	24130443	24130461	FBgn0026317	Tsc1	6	+	FBgn0065046	131	149	0.982	0.966	0.992	AGUGCAGUGCAUCGAACG	UGUGGGAUGCACUGCAUC	Motif 3
3R	24131456	24131471	FBgn0026317	Tsc1	3	+	FBgn0065046	131	146	0.983	0.973	0.992	CGAGUGCAUCCCAUG	UGUGGGAUGCACUGC
3R	30786216	30786231	FBgn0004606	zfh1	3	+	FBgn0065046	131	146	0.983	0.975	0.996	UCAGUGCCGCCCACC	UGUGGGAUGCACUGC
3R	31777686	31777701	FBgn0005632	faf	3	+	FBgn0065046	131	146	0.983	0.975	0.993	CCAGUGGCUCCCACC	UGUGGGAUGCACUGC
X	4327750	4327767	FBgn0262738	norpA	5	+	FBgn0065046	131	148	0.992	0.989	0.996	UAGCAGUGCAUCCUCCA	UGUGGGAUGCACUGCAU	Motif 3
X	9302355	9302375	FBgn0002576	lz	8	+	FBgn0065046	131	151	0.985	0.95	0.996	CGGAGGCAGUGCAUCCAAAU	UGUGGGAUGCACUGCAUCCU	Motif 3
2L	526632	526647	FBgn0003963	ush	3	+	FBgn0065046	132	147	0.981	0.96	0.995	AGCAGGGUAUCCCAU	GUGGGAUGCACUGCA	Motif 3
2L	5937845	5937862	FBgn0015381	dsf	5	+	FBgn0065046	132	149	0.981	0.964	0.994	GGCGCAGUGCAUCCUCU	GUGGGAUGCACUGCAUC	Motif 3
2L	9609844	9609861	FBgn0019809	gcm2	5	+	FBgn0065046	132	149	0.98	0.965	0.995	GAUGCUGUGCAACCUGC	GUGGGAUGCACUGCAUC	Motif 3
2L	13762033	13762050	FBgn0028541	TM9SF4	5	+	FBgn0065046	132	149	0.98	0.965	0.99	GUUGCGGUGCAGCCGGC	GUGGGAUGCACUGCAUC	Motif 3
2L	19951925	19951941	FBgn0263873	Nav	4	+	FBgn0065046	132	148	0.98	0.969	0.992	AAGCGGUGCGACCUAC	GUGGGAUGCACUGCAU	Motif 3
3L	9395103	9395120	FBgn0035983	CG4080	5	-	FBgn0065046	132	149	0.98	0.965	0.99	GUUGCGGUGCAGCCGGC	GUGGGAUGCACUGCAUC	Motif 3
3R	3514101	3514117	FBgn0010247	Parp1	4	-	FBgn0065046	132	148	0.98	0.962	0.993	UUGCGGUGCUUCCACC	GUGGGAUGCACUGCAU	Motif 3
3R	26837912	26837928	FBgn0262473	Tl	4	+	FBgn0065046	132	148	0.984	0.968	0.996	AUGCGGAGAAUCCCAC	GUGGGAUGCACUGCAU	Motif 3
3R	30070222	30070241	FBgn0266411	sima	7	+	FBgn0065046	132	151	0.983	0.957	0.998	CUGGUGCAGUGCAUCCUUA	GUGGGAUGCACUGCAUCCU	Motif 3
X	14849733	14849752	FBgn0264078	Flo2	7	+	FBgn0065046	132	151	0.985	0.952	0.996	UGGAUGCAGUUCAUCCAAU	GUGGGAUGCACUGCAUCCU	Motif 3
2L	489812	489827	FBgn0003963	ush	3	+	FBgn0065046	133	148	0.982	0.97	0.989	UUGCCAUGCAUCCCC	UGGGAUGCACUGCAU	Motif 3
2L	4874316	4874331	FBgn0051660	smog	3	+	FBgn0065046	133	148	0.982	0.969	0.993	UUGCUGCCCAUCCCC	UGGGAUGCACUGCAU	Motif 3
2L	7456852	7456867	FBgn0045495	Gr28b	3	-	FBgn0065046	133	148	0.98	0.976	0.982	AUGAUGUGCGACCCA	UGGGAUGCACUGCAU	Motif 3
2L	10478522	10478537	FBgn0032256	RluA-2	3	+	FBgn0065046	133	148	0.98	0.975	0.983	AUGCGGUGGAGCCAG	UGGGAUGCACUGCAU	Motif 3
2L	13570531	13570546	FBgn0259984	kuz	3	+	FBgn0065046	133	148	0.988	0.975	0.997	AUGCAGUGCAGCACA	UGGGAUGCACUGCAU	Motif 3
2L	13757001	13757016	FBgn0028541	TM9SF4	3	+	FBgn0065046	133	148	0.986	0.983	0.99	AGGCUGGGCAUCCUA	UGGGAUGCACUGCAU	Motif 3
2L	16314532	16314547	FBgn0000250	cact	3	-	FBgn0065046	133	148	0.983	0.976	0.989	AUGCAGAACAUCCUG	UGGGAUGCACUGCAU	Motif 3
2L	17415047	17415062	FBgn0011274	Dif	3	-	FBgn0065046	133	148	0.989	0.979	0.995	UUGUUGUCCGUCCCA	UGGGAUGCACUGCAU	Motif 3
2L	18861856	18861871	FBgn0003896	tup	3	-	FBgn0065046	133	148	0.996	0.995	0.998	AUGCAGGGCAUCCCC	UGGGAUGCACUGCAU	Motif 3
2L	19384772	19384787	FBgn0032773	fon	3	-	FBgn0065046	133	148	0.989	0.984	0.993	GUGCAGUCCGUCCCC	UGGGAUGCACUGCAU	Motif 3
2L	19811237	19811252	FBgn0263873	Nav	3	+	FBgn0065046	133	148	0.984	0.973	0.991	AUGCUGUGCAUGCAA	UGGGAUGCACUGCAU	Motif 3
2L	19934040	19934055	FBgn0263873	Nav	3	+	FBgn0065046	133	148	0.985	0.966	0.997	GCGCUGUGCGUCCCC	UGGGAUGCACUGCAU	Motif 3
2R	1124457	1124472	FBgn0003256	rl	3	+	FBgn0065046	133	148	0.983	0.967	0.991	AGGGAGUGCGACCUG	UGGGAUGCACUGCAU	Motif 3
2R	5996974	5996989	FBgn0264959	Src42A	3	+	FBgn0065046	133	148	0.98	0.978	0.982	UUGCUGUGCAUACAA	UGGGAUGCACUGCAU	Motif 3
2R	6131220	6131235	FBgn0000546	EcR	3	-	FBgn0065046	133	148	0.99	0.984	0.994	GUGCCGUGGAUCCCG	UGGGAUGCACUGCAU	Motif 3
2R	6754424	6754439	FBgn0027066	Eb1	3	+	FBgn0065046	133	148	0.983	0.956	0.997	CUGCAGUGAAGCCCA	UGGGAUGCACUGCAU	Motif 3
2R	8886767	8886782	FBgn0011286	RyR	3	+	FBgn0065046	133	148	0.981	0.98	0.983	UUGCAGAGCAGCCGG	UGGGAUGCACUGCAU	Motif 3
2R	9042699	9042714	FBgn0033367	PPO2	3	-	FBgn0065046	133	148	0.984	0.975	0.99	CUGCAGUGCGUGCUG	UGGGAUGCACUGCAU	Motif 3
2R	9044104	9044119	FBgn0033367	PPO2	3	-	FBgn0065046	133	148	0.985	0.966	0.994	UUGUGGUGCAGCCCG	UGGGAUGCACUGCAU	Motif 3
2R	9612242	9612262	FBgn0033438	Mmp2	8	-	FBgn0065046	133	153	0.98	0.966	0.996	GGUGGAUGCAGUGCGCCCGC	UGGGAUGCACUGCAUCCUUA	Motif 3
2R	9665463	9665478	FBgn0033438	Mmp2	3	-	FBgn0065046	133	148	0.991	0.99	0.993	UUGCAGUGCAGCCAC	UGGGAUGCACUGCAU	Motif 3
2R	9921291	9921306	FBgn0011656	Mef2	3	-	FBgn0065046	133	148	0.984	0.98	0.988	CUGCAAUGCAUCCGA	UGGGAUGCACUGCAU	Motif 3
2R	12576576	12576592	FBgn0022764	Sin3A	4	-	FBgn0065046	133	149	0.982	0.969	0.994	GAUGCAGUGCGUCGUG	UGGGAUGCACUGCAUC	Motif 3
2R	14783651	14783667	FBgn0001319	kn	4	-	FBgn0065046	133	149	0.982	0.956	0.995	GAGGCGGUGGGUCCCC	UGGGAUGCACUGCAUC	Motif 3
2R	16933235	16933250	FBgn0003091	Pkc53E	3	+	FBgn0065046	133	148	0.987	0.971	0.996	GUGCAGAGCUGCCCA	UGGGAUGCACUGCAU	Motif 3
2R	17026432	17026447	FBgn0263864	Dark	3	+	FBgn0065046	133	148	0.981	0.958	0.993	CAGAAGUGCGUCCCU	UGGGAUGCACUGCAU	Motif 3
2R	18156369	18156384	FBgn0022238	lolal	3	-	FBgn0065046	133	148	0.981	0.967	0.99	ACGCUGUGCAUUCCG	UGGGAUGCACUGCAU	Motif 3
2R	19829173	19829189	FBgn0034476	Toll-7	4	+	FBgn0065046	133	149	0.99	0.98	0.996	GCUGCAGUGCGUCCUU	UGGGAUGCACUGCAUC	Motif 3
2R	20112089	20112104	FBgn0287775	18w	3	+	FBgn0065046	133	148	0.989	0.986	0.991	CUGCAGUGCAGCCAG	UGGGAUGCACUGCAU	Motif 3
2R	22567946	22567961	FBgn0260866	dnr1	3	-	FBgn0065046	133	148	0.98	0.975	0.987	UUGCAGGGCUUCCAG	UGGGAUGCACUGCAU	Motif 3
2R	24758619	24758634	FBgn0035056	spz6	3	+	FBgn0065046	133	148	0.996	0.994	0.998	AUGCGGUGCCUCCCA	UGGGAUGCACUGCAU	Motif 3
3L	2084635	2084651	FBgn0086906	sls	4	-	FBgn0065046	133	149	0.985	0.972	0.994	GAAGAAGUGCAUCCCG	UGGGAUGCACUGCAUC	Motif 3
3L	3403023	3403043	FBgn0014388	sty	8	-	FBgn0065046	133	153	0.982	0.962	0.992	CAUGGAUGCAGUGCCGCCAG	UGGGAUGCACUGCAUCCUUA	Motif 3
3L	4808152	4808167	FBgn0261797	Dhc64C	3	-	FBgn0065046	133	148	0.987	0.974	0.995	CUGCAGGGCUUCCCC	UGGGAUGCACUGCAU	Motif 3
3L	14021584	14021599	FBgn0052133	Ptip	3	-	FBgn0065046	133	148	0.985	0.983	0.987	GUGCUGUGCGCCCCC	UGGGAUGCACUGCAU	Motif 3
3L	14290197	14290212	FBgn0001085	fz	3	+	FBgn0065046	133	148	0.981	0.974	0.99	UUGAAGUGCAACCCU	UGGGAUGCACUGCAU	Motif 3
3L	14404191	14404206	FBgn0003459	stwl	3	-	FBgn0065046	133	148	0.982	0.96	0.994	UGGCGGUGCCUCCCU	UGGGAUGCACUGCAU	Motif 3
3L	20378499	20378514	FBgn0036980	RhoBTB	3	+	FBgn0065046	133	148	0.983	0.978	0.99	GUGAAGUGCGUCCUG	UGGGAUGCACUGCAU	Motif 3
3R	3493813	3493828	FBgn0010247	Parp1	3	-	FBgn0065046	133	148	0.986	0.972	0.994	CUGCAUAGCAUCCCA	UGGGAUGCACUGCAU	Motif 3
3R	5313163	5313178	FBgn0013576	mtd	3	-	FBgn0065046	133	148	0.983	0.972	0.99	GUGCAGCGAGUCCCA	UGGGAUGCACUGCAU	Motif 3
3R	6920489	6920504	FBgn0260642	Antp	3	-	FBgn0065046	133	148	0.983	0.982	0.985	UUGCGGUGCGUUCUG	UGGGAUGCACUGCAU	Motif 3
3R	6986835	6986853	FBgn0260642	Antp	6	-	FBgn0065046	133	151	0.99	0.969	0.999	UUGAUGCAGUGCGUCCCC	UGGGAUGCACUGCAUCCU	Motif 3
3R	9024590	9024605	FBgn0002932	neur	3	-	FBgn0065046	133	148	0.986	0.982	0.991	UUGAAGUGCUUCCCU	UGGGAUGCACUGCAU	Motif 3
3R	9044256	9044271	FBgn0014018	Rel	3	-	FBgn0065046	133	148	0.984	0.978	0.988	AGGCAGUGGAUCCAC	UGGGAUGCACUGCAU	Motif 3
3R	13687564	13687579	FBgn0024555	flfl	3	+	FBgn0065046	133	148	0.98	0.973	0.985	UUGCAGUGCAGUCUC	UGGGAUGCACUGCAU	Motif 3
3R	13688851	13688869	FBgn0024555	flfl	6	+	FBgn0065046	133	151	0.986	0.977	0.994	CGGGUGCAGUACAUCCAG	UGGGAUGCACUGCAUCCU	Motif 3
3R	14058263	14058278	FBgn0038197	foxo	3	+	FBgn0065046	133	148	0.98	0.974	0.983	AAGCAGUGCUUUCCU	UGGGAUGCACUGCAU	Motif 3
3R	15666799	15666814	FBgn0053207	pxb	3	+	FBgn0065046	133	148	0.983	0.981	0.986	GUGCAGUGCUUACUA	UGGGAUGCACUGCAU	Motif 3
3R	16099929	16099944	FBgn0010379	Akt	3	+	FBgn0065046	133	148	0.984	0.979	0.994	UUGCAAUGCAGCCCU	UGGGAUGCACUGCAU	Motif 3
3R	17093225	17093240	FBgn0014141	cher	3	-	FBgn0065046	133	148	0.981	0.97	0.987	AGGCGGUGGUUCCCU	UGGGAUGCACUGCAU	Motif 3
3R	19800929	19800947	FBgn0014135	bnl	6	-	FBgn0065046	133	151	0.981	0.972	0.986	UGGCUGCAGUGCGUCUUU	UGGGAUGCACUGCAUCCU	Motif 3
3R	21125358	21125373	FBgn0283468	slmb	3	-	FBgn0065046	133	148	0.981	0.979	0.983	AUGCUGUACGACCCG	UGGGAUGCACUGCAU	Motif 3
3R	21575743	21575758	FBgn0283499	InR	3	-	FBgn0065046	133	148	0.988	0.986	0.989	AUGCAAUACAUCCCA	UGGGAUGCACUGCAU	Motif 3
3R	21590482	21590497	FBgn0283499	InR	3	-	FBgn0065046	133	148	0.981	0.975	0.987	GUGCAAUGCAUUCCA	UGGGAUGCACUGCAU	Motif 3
3R	21650577	21650593	FBgn0011766	E2f1	4	-	FBgn0065046	133	149	0.991	0.982	0.996	GAUGCAGUGCGCCCCC	UGGGAUGCACUGCAUC	Motif 3
3R	23306387	23306402	FBgn0003118	pnt	3	-	FBgn0065046	133	148	0.983	0.976	0.994	GGGUGGUGCGUCCUA	UGGGAUGCACUGCAU	Motif 3
3R	24518417	24518433	FBgn0003134	Pp1α-96A	4	+	FBgn0065046	133	149	0.983	0.962	0.994	GAGGCAGUGAAUCCGC	UGGGAUGCACUGCAUC	Motif 3
3R	28892184	28892199	FBgn0265998	Doa	3	+	FBgn0065046	133	148	0.98	0.97	0.991	AUGCUGUGCAUACAG	UGGGAUGCACUGCAU	Motif 3
3R	28907918	28907933	FBgn0265998	Doa	3	+	FBgn0065046	133	148	0.982	0.976	0.986	GUGCGGUGCGUUCUC	UGGGAUGCACUGCAU	Motif 3
3R	28914819	28914834	FBgn0265998	Doa	3	+	FBgn0065046	133	148	0.984	0.969	0.995	UGGCAGCGCGUCCCG	UGGGAUGCACUGCAU	Motif 3
3R	28922262	28922277	FBgn0265998	Doa	3	+	FBgn0065046	133	148	0.988	0.98	0.997	UUGGAAUGCAUCCCC	UGGGAUGCACUGCAU	Motif 3
3R	30116167	30116182	FBgn0266411	sima	3	+	FBgn0065046	133	148	0.983	0.975	0.988	AUGUUGUGCGACCCU	UGGGAUGCACUGCAU	Motif 3
3R	30120005	30120020	FBgn0266411	sima	3	+	FBgn0065046	133	148	0.982	0.972	0.987	UUGGAGUGCUUCCUG	UGGGAUGCACUGCAU	Motif 3
3R	31435827	31435845	FBgn0261988	Gprk2	6	+	FBgn0065046	133	151	0.982	0.966	0.997	CGGAAGCAGUGCGUCACA	UGGGAUGCACUGCAUCCU	Motif 3
X	1254949	1254964	FBgn0028550	Atf3	3	-	FBgn0065046	133	148	0.989	0.98	0.993	GUGGAGUGCGACCCA	UGGGAUGCACUGCAU	Motif 3
X	2328848	2328863	FBgn0003079	Raf	3	+	FBgn0065046	133	148	0.98	0.975	0.986	AAGUAGCGCAUCCUG	UGGGAUGCACUGCAU	Motif 3
X	3169991	3170007	FBgn0004647	N	4	+	FBgn0065046	133	149	0.981	0.968	0.989	GGUGCAGAGCAGCCUG	UGGGAUGCACUGCAUC	Motif 3
X	8600628	8600643	FBgn0025864	Crag	3	+	FBgn0065046	133	148	0.98	0.955	0.999	ACGCAGUGGCUCCCA	UGGGAUGCACUGCAU	Motif 3
X	10479830	10479845	FBgn0030208	PPP4R2r	3	+	FBgn0065046	133	148	0.981	0.965	0.994	UUGCAGAGAUUCCCA	UGGGAUGCACUGCAU	Motif 3
X	11366122	11366137	FBgn0004864	hop	3	-	FBgn0065046	133	148	0.989	0.985	0.995	CUGCAGUGGAUCCUU	UGGGAUGCACUGCAU	Motif 3
X	11897322	11897337	FBgn0260780	wisp	3	+	FBgn0065046	133	148	0.987	0.969	0.996	UGGCAGUGAGUCCCA	UGGGAUGCACUGCAU	Motif 3
X	14857808	14857823	FBgn0264078	Flo2	3	+	FBgn0065046	133	148	0.981	0.959	0.993	CUGAAGGGCAUCCCA	UGGGAUGCACUGCAU	Motif 3
X	16701318	16701336	FBgn0030774	sphe	6	-	FBgn0065046	133	151	0.994	0.988	0.997	CGGUUGCAGUGCAUCCGG	UGGGAUGCACUGCAUCCU	Motif 3
X	18280022	18280037	FBgn0053542	upd3	3	+	FBgn0065046	133	148	0.98	0.978	0.984	CUGCGGGGCAUCCAG	UGGGAUGCACUGCAU	Motif 3
X	18484909	18484924	FBgn0030926	psh	3	-	FBgn0065046	133	148	0.991	0.984	0.996	AUGCGGAGCAGCCCG	UGGGAUGCACUGCAU	Motif 3
X	19698301	19698316	FBgn0010341	Cdc42	3	+	FBgn0065046	133	148	0.981	0.962	0.992	UUGCAGUGGGUGCCC	UGGGAUGCACUGCAU	Motif 3
2L	10298135	10298150	FBgn0032210	CYLD	3	-	FBgn0065046	134	149	0.98	0.97	0.989	UGUGCUGUGCGUCUU	GGGAUGCACUGCAUC	Motif 3
2L	20758864	20758880	FBgn0011202	dia	4	+	FBgn0065046	135	151	0.984	0.981	0.987	GAGAUGCAGUGCAUGU	GGAUGCACUGCAUCCU	Motif 3
2R	9614811	9614826	FBgn0033438	Mmp2	3	-	FBgn0065046	136	151	0.986	0.983	0.993	UGGGUGCAGUUCAUC	GAUGCACUGCAUCCU
3L	14773387	14773409	FBgn0036448	mop	10	-	FBgn0065046	136	158	0.98	0.959	0.994	CCAGCAAAGGAUGCAGAGCGUU	GAUGCACUGCAUCCUUAGCGGG
3L	21496702	21496719	FBgn0015239	Hr78	5	-	FBgn0065046	136	153	0.983	0.969	0.99	GGAGGAGGCAGUGCCUC	GAUGCACUGCAUCCUUA
3R	27186292	27186309	FBgn0004197	Ser	5	-	FBgn0065046	136	153	0.982	0.967	0.996	AUGGGAUGCAGUGCGGU	GAUGCACUGCAUCCUUA
3R	29815228	29815243	FBgn0039702	Vps16B	3	-	FBgn0065046	136	151	0.981	0.977	0.986	CGGGUGAAGUGCAUC	GAUGCACUGCAUCCU
2R	9635153	9635170	FBgn0033438	Mmp2	5	-	FBgn0065046	137	154	0.986	0.967	0.997	CAAAGGAAGCAGUGCAA	AUGCACUGCAUCCUUAG
3R	17110393	17110409	FBgn0014141	cher	4	-	FBgn0065046	137	153	0.984	0.976	0.998	CAAGGAUGCCGUGCAG	AUGCACUGCAUCCUUA
X	19266338	19266354	FBgn0040068	Vav	4	+	FBgn0065046	137	153	0.985	0.969	0.996	CAGGGAUGCGGUGCGA	AUGCACUGCAUCCUUA
X	20424885	20424901	FBgn0031114	cactin	4	+	FBgn0065046	137	153	0.982	0.961	0.996	CAAGGAGGCGGUGCAG	AUGCACUGCAUCCUUA
2L	20765160	20765175	FBgn0011202	dia	3	+	FBgn0065046	138	153	0.986	0.965	0.998	GAAGGAUGCGGUGGA	UGCACUGCAUCCUUA
2R	9650046	9650061	FBgn0033438	Mmp2	3	-	FBgn0065046	138	153	0.989	0.986	0.992	GAAGGAUACAGUGCU	UGCACUGCAUCCUUA
2R	9946100	9946115	FBgn0011656	Mef2	3	-	FBgn0065046	138	153	0.981	0.965	0.992	AAAGGAUGGUGUGCC	UGCACUGCAUCCUUA
2R	13954588	13954604	FBgn0050481,FBgn0053155	mRpL53, CG33155	4	+	FBgn0065046	138	154	0.987	0.976	0.996	AAAAGGGUGCAGUGAA	UGCACUGCAUCCUUAG
3L	1640567	1640582	FBgn0013753	Bgb	3	+	FBgn0065046	138	153	0.981	0.976	0.985	GAUGGAGGCAGUGCG	UGCACUGCAUCCUUA
3L	14277907	14277922	FBgn0001085	fz	3	+	FBgn0065046	138	153	0.985	0.978	0.993	AAAGGCUGCGGUGCG	UGCACUGCAUCCUUA
3L	15556939	15556954	FBgn0087035	AGO2	3	+	FBgn0065046	138	153	0.984	0.977	0.988	GAAGGAUGGACUGCA	UGCACUGCAUCCUUA
3L	21676569	21676584	FBgn0037116	Als2	3	-	FBgn0065046	138	153	0.983	0.967	0.991	GGAGGAAGCGGUGCC	UGCACUGCAUCCUUA
3R	17987108	17987123	FBgn0263995	cpo	3	+	FBgn0065046	138	153	0.985	0.981	0.992	AAAGGGGGCGGUGCG	UGCACUGCAUCCUUA
3R	18739896	18739911	FBgn0024329	Mekk1	3	-	FBgn0065046	138	153	0.983	0.973	0.995	AAAGGGUUCGGUGCG	UGCACUGCAUCCUUA
X	10314293	10314308	FBgn0259170	α-Man-Ia	3	-	FBgn0065046	138	153	0.981	0.964	0.99	AAAGGUUGCAGUGGA	UGCACUGCAUCCUUA
X	14907400	14907415	FBgn0264078	Flo2	3	+	FBgn0065046	138	153	0.988	0.987	0.99	CAAGGAGGCGGUGCU	UGCACUGCAUCCUUA
2L	19552057	19552076	FBgn0041180	Tep4	7	+	FBgn0065046	140	159	0.988	0.963	0.998	UACCGCUAAGGAUGAAGUG	CACUGCAUCCUUAGCGGGG
2R	16025469	16025486	FBgn0034068	casp	5	-	FBgn0065046	140	157	0.982	0.96	0.995	UGGCUAAGGAUGCGGCA	CACUGCAUCCUUAGCGG
3L	14938721	14938738	FBgn0259099	DCX-EMAP	5	+	FBgn0065046	140	157	0.982	0.964	0.99	UGGCUGAGGAUGCGGCG	CACUGCAUCCUUAGCGG
2L	19954673	19954689	FBgn0263873	Nav	4	+	FBgn0065046	141	157	0.981	0.959	0.993	CUGCUGAGGAAGCAGU	ACUGCAUCCUUAGCGG
2R	21330207	21330222	FBgn0020306	dom	3	+	FBgn0065046	141	156	0.983	0.973	0.99	AGCUUGGGAUUCAGU	ACUGCAUCCUUAGCG
2L	11507590	11507606	FBgn0032362	spz4	4	+	FBgn0065046	142	158	0.98	0.958	0.997	GCCGCGAUGGAUGCAG	CUGCAUCCUUAGCGGG
2L	15892558	15892573	FBgn0041183	Tep1	3	-	FBgn0065046	143	158	0.984	0.968	0.996	ACCGCUAAGAAUGUG	UGCAUCCUUAGCGGG
2R	11809492	11809507	FBgn0033652	ths	3	+	FBgn0065046	143	158	0.981	0.964	0.991	CACGCUAAGAUUGCA	UGCAUCCUUAGCGGG
2R	19292857	19292872	FBgn0086358	Tab2	3	+	FBgn0065046	143	158	0.984	0.957	0.998	UUCGGUAAGGAUGCA	UGCAUCCUUAGCGGG
3L	9345138	9345154	FBgn0035976	PGRP-LC	4	+	FBgn0065046	143	159	0.985	0.959	0.998	UCCCGCUAAGUGUGCA	UGCAUCCUUAGCGGGG
3L	13852023	13852039	FBgn0029167	Hml	4	+	FBgn0065046	143	159	0.983	0.972	0.997	UCCCGCUAAAGUUGCA	UGCAUCCUUAGCGGGG
3L	19145845	19145861	FBgn0016797	fz2	4	-	FBgn0065046	143	159	0.988	0.982	0.997	GCCCGCUCGGGAUGCG	UGCAUCCUUAGCGGGG
3R	15672748	15672766	FBgn0053207	pxb	6	+	FBgn0065046	143	161	0.981	0.963	0.995	UACCCGGCGAAGGAUGCG	UGCAUCCUUAGCGGGGAG
3R	30117120	30117135	FBgn0266411	sima	3	+	FBgn0065046	143	158	0.98	0.968	0.995	GCCGCAAAGUAUGCA	UGCAUCCUUAGCGGG
3R	31782754	31782769	FBgn0005632	faf	3	+	FBgn0065046	143	158	0.986	0.976	0.994	AUCGCUAAGGAUGAG	UGCAUCCUUAGCGGG
X	4345905	4345920	FBgn0262738	norpA	3	+	FBgn0065046	143	158	0.98	0.968	0.995	GCCGCAAAGUAUGCA	UGCAUCCUUAGCGGG
2L	19854000	19854016	FBgn0263873	Nav	4	+	FBgn0065046	146	162	0.984	0.976	0.993	AUGCCCCGCUGAGGGG	AUCCUUAGCGGGGAGC
3L	20021338	20021355	FBgn0261574	kug	5	+	FBgn0065046	146	163	0.987	0.959	0.995	UGUUCCCCGCAGAGGAU	AUCCUUAGCGGGGAGCG
3R	11454036	11454054	FBgn0037906	PGRP-LB	6	-	FBgn0065046	146	164	0.987	0.976	0.997	UUGCGCCACGCUAAGGAA	AUCCUUAGCGGGGAGCGG
3R	21643677	21643692	FBgn0011766	E2f1	3	-	FBgn0065046	146	161	0.987	0.981	0.992	UUCCCGGCUAGGGGU	AUCCUUAGCGGGGAG
3R	22466394	22466410	FBgn0038973	Pebp1	4	+	FBgn0065046	146	162	0.982	0.979	0.984	GGACCCCGCGAGGGAA	AUCCUUAGCGGGGAGC
2L	10056939	10056956	FBgn0287720	Pen	5	+	FBgn0065046	147	164	0.981	0.968	0.992	UCGUUCGCCACUAAGGC	UCCUUAGCGGGGAGCGG
2L	19940888	19940903	FBgn0263873	Nav	3	+	FBgn0065046	147	162	0.981	0.963	0.991	AUUCCCCGUUAAGGC	UCCUUAGCGGGGAGC
2R	9658186	9658202	FBgn0033438	Mmp2	4	-	FBgn0065046	147	163	0.989	0.979	0.995	UGCUCCCAGGGAAGGA	UCCUUAGCGGGGAGCG
3L	2105010	2105025	FBgn0086906	sls	3	-	FBgn0065046	147	162	0.98	0.972	0.989	GCGCCCUGGUGAGGA	UCCUUAGCGGGGAGC
3L	17995912	17995928	FBgn0000568	Eip75B	4	-	FBgn0065046	147	163	0.98	0.954	0.997	AGCUCCCAGCGAAGGU	UCCUUAGCGGGGAGCG
3R	6932595	6932611	FBgn0260642	Antp	4	-	FBgn0065046	147	163	0.983	0.978	0.991	CGCUGCCUGCUCAGGA	UCCUUAGCGGGGAGCG
3R	18740160	18740178	FBgn0024329	Mekk1	6	-	FBgn0065046	147	165	0.987	0.966	0.998	GUUGCUCUCCGCUGAGGG	UCCUUAGCGGGGAGCGGG
3R	27173983	27173998	FBgn0004197	Ser	3	-	FBgn0065046	147	162	0.988	0.977	0.994	GCUCCCUGGUGAGGG	UCCUUAGCGGGGAGC
2R	9649919	9649938	FBgn0033438	Mmp2	7	-	FBgn0065046	148	167	0.985	0.965	0.997	AUCGCGCUCCUCGCUGAGA	CCUUAGCGGGGAGCGGGGC	Motif 1
2R	16201925	16201941	FBgn0015295	Shark	4	-	FBgn0065046	148	164	0.982	0.965	0.994	CUGCUCCUGGCUGAGG	CCUUAGCGGGGAGCGG
3L	4620533	4620551	FBgn0262733	Src64B	6	-	FBgn0065046	148	166	0.981	0.966	0.995	AGCUGCUCCCAGCUAAAG	CCUUAGCGGGGAGCGGGG
3L	20774180	20774199	FBgn0016696	Pitslre	7	+	FBgn0065046	148	167	0.986	0.955	0.997	GAGCUGCUCCCCGCGAAUA	CCUUAGCGGGGAGCGGGGC	Motif 1
3R	13684477	13684497	FBgn0024555	flfl	8	+	FBgn0065046	148	168	0.984	0.953	0.997	UUCCUCGCUCUCCGCUGUGU	CCUUAGCGGGGAGCGGGGCU	Motif 1
2L	12603296	12603311	FBgn0085424	nub	3	+	FBgn0065046	149	164	0.985	0.982	0.987	UUGCUCCCUGCUAAA	CUUAGCGGGGAGCGG
2L	13583418	13583436	FBgn0259984	kuz	6	+	FBgn0065046	149	167	0.984	0.961	0.993	UUCCGGCUCGCCGCUGUG	CUUAGCGGGGAGCGGGGC	Motif 1
2L	13616967	13616987	FBgn0259984	kuz	8	+	FBgn0065046	149	169	0.99	0.978	0.999	ACACCCCGCUCCCCGCAUCG	CUUAGCGGGGAGCGGGGCUU	Motif 1
2L	19832831	19832849	FBgn0263873	Nav	6	+	FBgn0065046	149	167	0.985	0.965	0.994	CUCCUGCUCGCCGCUGUG	CUUAGCGGGGAGCGGGGC	Motif 1
2R	12589421	12589441	FBgn0022764	Sin3A	8	-	FBgn0065046	149	169	0.983	0.962	0.998	CGGUACCGCUCACCGCUAAU	CUUAGCGGGGAGCGGGGCUU	Motif 1
2R	22578714	22578730	FBgn0260866	dnr1	4	-	FBgn0065046	149	165	0.982	0.953	0.997	AUCGCUCCCAGCUAGU	CUUAGCGGGGAGCGGG
3L	8086829	8086846	FBgn0262579	Sarm	5	+	FBgn0065046	149	166	0.991	0.985	0.997	GGCCGCUCCCAGCUGUG	CUUAGCGGGGAGCGGGG
3L	9345133	9345148	FBgn0035976	PGRP-LC	3	+	FBgn0065046	149	164	0.98	0.964	0.996	UUGUUUCCCGCUAAG	CUUAGCGGGGAGCGG
3L	16726853	16726870	FBgn0043577	PGRP-SB2	5	+	FBgn0065046	149	166	0.987	0.97	0.995	GCAUGCUCCCCGCUAUA	CUUAGCGGGGAGCGGGG
3L	19143964	19143981	FBgn0016797	fz2	5	-	FBgn0065046	149	166	0.987	0.975	0.995	UACCGCUCCCGGCUCCG	CUUAGCGGGGAGCGGGG
3R	3572510	3572525	FBgn0010247	Parp1	3	-	FBgn0065046	149	164	0.985	0.981	0.989	UCGCUCUCCCCUAAG	CUUAGCGGGGAGCGG
3R	17116649	17116667	FBgn0014141	cher	6	-	FBgn0065046	149	167	0.985	0.97	0.994	CCCCUGAUCCCCGCUGAA	CUUAGCGGGGAGCGGGGC	Motif 1
3R	20554759	20554777	FBgn0067783	DPCoAC	6	-	FBgn0065046	149	167	0.987	0.97	0.995	AUCCCGCACCCAGCUGAG	CUUAGCGGGGAGCGGGGC	Motif 1
3R	30099548	30099563	FBgn0266411	sima	3	+	FBgn0065046	149	164	0.981	0.972	0.988	CUGCUCCCCGAAAAA	CUUAGCGGGGAGCGG
3R	30783018	30783038	FBgn0004606	zfh1	8	+	FBgn0065046	149	169	0.982	0.966	0.996	UUGUGCAGCUCCCCGCUGCA	CUUAGCGGGGAGCGGGGCUU	Motif 1
3R	31777322	31777338	FBgn0005632	faf	4	+	FBgn0065046	149	165	0.986	0.98	0.992	AGGGCUCCCCGCUGUC	CUUAGCGGGGAGCGGG
X	6366961	6366979	FBgn0029870	Marf	6	+	FBgn0065046	149	167	0.982	0.959	0.994	ACCCGGUUCCCCGCUAUC	CUUAGCGGGGAGCGGGGC	Motif 1
X	11405181	11405199	FBgn0001624	dlg1	6	+	FBgn0065046	149	167	0.983	0.952	0.996	CCUCCGAUCCCCGCUCAU	CUUAGCGGGGAGCGGGGC	Motif 1
2L	500346	500363	FBgn0003963	ush	5	+	FBgn0065046	150	167	0.982	0.953	0.993	ACCCCGUUGCCCGCUUC	UUAGCGGGGAGCGGGGC	Motif 1
2L	4867991	4868010	FBgn0051660	smog	7	+	FBgn0065046	150	169	0.981	0.952	0.996	UUGUUUCGCUCCCAGCUGG	UUAGCGGGGAGCGGGGCUU	Motif 1
2L	4872619	4872635	FBgn0051660	smog	4	+	FBgn0065046	150	166	0.993	0.987	0.997	AUCCGCUCCCAGCUGA	UUAGCGGGGAGCGGGG
2L	13565732	13565747	FBgn0259984	kuz	3	+	FBgn0065046	150	165	0.982	0.971	0.991	CCCGUUCGCGGCUGA	UUAGCGGGGAGCGGG
2L	13632213	13632230	FBgn0259984	kuz	5	+	FBgn0065046	150	167	0.988	0.977	0.998	CCACCGCUCCCCGCAUU	UUAGCGGGGAGCGGGGC	Motif 1
2L	19801226	19801242	FBgn0263873	Nav	4	+	FBgn0065046	150	166	0.981	0.967	0.991	CUCCGCUCGCAGCUUC	UUAGCGGGGAGCGGGG
2L	19823825	19823842	FBgn0263873	Nav	5	+	FBgn0065046	150	167	0.984	0.962	0.992	GACGCGGUCCCCGCUGC	UUAGCGGGGAGCGGGGC	Motif 1
2L	19952340	19952355	FBgn0263873	Nav	3	+	FBgn0065046	150	165	0.982	0.97	0.993	GUCGCUCGCAGCUGA	UUAGCGGGGAGCGGG
2R	6001245	6001262	FBgn0264959	Src42A	5	+	FBgn0065046	150	167	0.985	0.97	0.994	CGCUCGCUCCCCGCCGC	UUAGCGGGGAGCGGGGC	Motif 1
2R	9307512	9307531	FBgn0033402	Myd88	7	-	FBgn0065046	150	169	0.983	0.96	0.995	GAGACCCGCACCCAGCUGU	UUAGCGGGGAGCGGGGCUU	Motif 1
2R	9407167	9407184	FBgn0016078	wun	5	-	FBgn0065046	150	167	0.985	0.975	0.995	UCACCGCUCUCCGCUCU	UUAGCGGGGAGCGGGGC	Motif 1
2R	9683262	9683279	FBgn0033438	Mmp2	5	-	FBgn0065046	150	167	0.992	0.986	0.998	CCACCGCUCCCCGCCAC	UUAGCGGGGAGCGGGGC	Motif 1
2R	11803993	11804010	FBgn0033652	ths	5	+	FBgn0065046	150	167	0.987	0.975	0.994	UUGCCGCUCUCCGCUUA	UUAGCGGGGAGCGGGGC	Motif 1
2R	16038131	16038148	FBgn0034070	SP2353	5	+	FBgn0065046	150	167	0.982	0.978	0.986	UCCAUGCUCGCCGCUGG	UUAGCGGGGAGCGGGGC	Motif 1
3L	2094324	2094341	FBgn0086906	sls	5	-	FBgn0065046	150	167	0.982	0.966	0.992	UCCCAGCUGCCCGCUCA	UUAGCGGGGAGCGGGGC	Motif 1
3L	18022191	18022206	FBgn0000568	Eip75B	3	-	FBgn0065046	150	165	0.983	0.979	0.987	CUCGCUCUCCGGUAG	UUAGCGGGGAGCGGG
3L	19145503	19145522	FBgn0016797	fz2	7	-	FBgn0065046	150	169	0.983	0.957	0.997	UCGUGCCGCUCCCCACUCA	UUAGCGGGGAGCGGGGCUU	Motif 1
3L	19201530	19201550	FBgn0016797	fz2	8	-	FBgn0065046	150	170	0.985	0.953	0.998	GCUACCCCGCUCCCCGGGAU	UUAGCGGGGAGCGGGGCUUC	Motif 1
3L	19232461	19232476	FBgn0016797	fz2	3	-	FBgn0065046	150	165	0.98	0.975	0.982	UCCGCGCCGUGCUAA	UUAGCGGGGAGCGGG
3L	19829714	19829733	FBgn0013799	Deaf1	7	+	FBgn0065046	150	169	0.99	0.976	0.999	CCACCCCGCUCCCCGCACC	UUAGCGGGGAGCGGGGCUU	Motif 1
3R	5330988	5331006	FBgn0013576	mtd	6	-	FBgn0065046	150	168	0.98	0.955	0.991	UACCCCUCUGCCCGCUAA	UUAGCGGGGAGCGGGGCU	Motif 1
3R	23132610	23132625	FBgn0004644	hh	3	-	FBgn0065046	150	165	0.982	0.977	0.989	GCCGCUCGCAGCUCG	UUAGCGGGGAGCGGG
3R	28890850	28890867	FBgn0265998	Doa	5	+	FBgn0065046	150	167	0.983	0.979	0.987	GCAGCGCUCCGCGCUCC	UUAGCGGGGAGCGGGGC	Motif 1
X	2790363	2790380	FBgn0040384	CG32795	5	-	FBgn0065046	150	167	0.988	0.978	0.993	CACCCGCUCUCCGCAAC	UUAGCGGGGAGCGGGGC	Motif 1
X	3718812	3718829	FBgn0015286	Rala	5	-	FBgn0065046	150	167	0.989	0.981	0.994	UUGCCGCACCCCGCUUG	UUAGCGGGGAGCGGGGC	Motif 1
X	4346450	4346470	FBgn0262738	norpA	8	+	FBgn0065046	150	170	0.987	0.957	0.999	UGUUCCCCGCUCCCCGUUUC	UUAGCGGGGAGCGGGGCUUC	Motif 1
X	6271978	6271993	FBgn0028982	Spt6	3	+	FBgn0065046	150	165	0.982	0.976	0.991	ACCGCACCCAGCUGG	UUAGCGGGGAGCGGG
X	11387862	11387881	FBgn0001624	dlg1	7	+	FBgn0065046	150	169	0.992	0.982	0.998	AGUUCCCGCUCCCCGCAGC	UUAGCGGGGAGCGGGGCUU	Motif 1
X	14903510	14903527	FBgn0264078	Flo2	5	+	FBgn0065046	150	167	0.984	0.973	0.994	CCCCCGAUCCGCGCUUA	UUAGCGGGGAGCGGGGC	Motif 1
X	22467469	22467484	FBgn0031187	Usp2	3	+	FBgn0065046	150	165	0.98	0.977	0.983	CCCGCUGCAAGCUAG	UUAGCGGGGAGCGGG
2L	2430435	2430453	FBgn0000490	dpp	6	+	FBgn0065046	151	169	0.985	0.966	0.995	UCGCCCCGCUCUCGGCCA	UAGCGGGGAGCGGGGCUU	Motif 1
2L	5936636	5936652	FBgn0015381	dsf	4	+	FBgn0065046	151	167	0.988	0.983	0.993	UCCCGGCUCCACGCUG	UAGCGGGGAGCGGGGC	Motif 1
2L	6760881	6760899	FBgn0031857	LUBEL	6	-	FBgn0065046	151	169	0.983	0.953	0.998	CAGGCCCGCUGCCCGAUC	UAGCGGGGAGCGGGGCUU	Motif 1
2L	7260108	7260123	FBgn0010453	Wnt4	3	-	FBgn0065046	151	166	0.986	0.976	0.995	CCCCGCUCCACACUC	UAGCGGGGAGCGGGG
2L	8238245	8238263	FBgn0032006	Pvr	6	-	FBgn0065046	151	169	0.991	0.98	0.999	CUGCCCCGCCCCCCGCAG	UAGCGGGGAGCGGGGCUU	Motif 1
2L	13438227	13438245	FBgn0026760	Tehao	6	+	FBgn0065046	151	169	0.984	0.97	0.997	UUGCCCCGCACCACGUUA	UAGCGGGGAGCGGGGCUU	Motif 1
2L	19847728	19847746	FBgn0263873	Nav	6	+	FBgn0065046	151	169	0.989	0.974	0.998	UCGCCCCGCAUCCCGCUG	UAGCGGGGAGCGGGGCUU	Motif 1
2R	16104455	16104473	FBgn0014020	Rho1	6	+	FBgn0065046	151	169	0.989	0.977	0.996	UUGCGCCGCCCCCCGCUC	UAGCGGGGAGCGGGGCUU	Motif 1
2R	21331880	21331896	FBgn0020306	dom	4	+	FBgn0065046	151	167	0.98	0.965	0.986	UGCCAGCUCCCCGUUG	UAGCGGGGAGCGGGGC	Motif 1
3L	3423561	3423576	FBgn0014388	sty	3	-	FBgn0065046	151	166	0.986	0.982	0.989	GCCGGCUACCCGCUG	UAGCGGGGAGCGGGG
3L	5783719	5783737	FBgn0260458	PGRP-LD	6	+	FBgn0065046	151	169	0.98	0.97	0.996	CAGCCCUGGUCCACGCUC	UAGCGGGGAGCGGGGCUU	Motif 1
3L	8057670	8057685	FBgn0026263	bip1	3	-	FBgn0065046	151	166	0.98	0.967	0.988	CCCCGCUCGGUGCUC	UAGCGGGGAGCGGGG
3L	13996471	13996490	FBgn0250848	CtsK1	7	+	FBgn0065046	151	170	0.98	0.952	0.999	AUUGUCCCGCUCCCGCCUA	UAGCGGGGAGCGGGGCUUC	Motif 1
3L	14292314	14292332	FBgn0001085	fz	6	+	FBgn0065046	151	169	0.983	0.958	0.999	GAGUCCCGUUCCCCGUGG	UAGCGGGGAGCGGGGCUU	Motif 1
3L	14928379	14928400	FBgn0259099	DCX-EMAP	9	+	FBgn0065046	151	172	0.985	0.966	0.996	GAGCUGCCCCGCUCGCCACUU	UAGCGGGGAGCGGGGCUUCGA	Motif 1
3R	3527031	3527049	FBgn0010247	Parp1	6	-	FBgn0065046	151	169	0.99	0.98	0.998	CAGGCCUGCUCCCCGUUC	UAGCGGGGAGCGGGGCUU	Motif 1
3R	18010498	18010516	FBgn0263995	cpo	6	+	FBgn0065046	151	169	0.988	0.971	0.998	GCGCCCUGCUCCACGCUG	UAGCGGGGAGCGGGGCUU	Motif 1
3R	19796446	19796462	FBgn0014135	bnl	4	-	FBgn0065046	151	167	0.98	0.965	0.995	UCGCCGCUGCCCGCAU	UAGCGGGGAGCGGGGC	Motif 1
3R	19818399	19818415	FBgn0014135	bnl	4	-	FBgn0065046	151	167	0.986	0.977	0.991	UCCCCGCCGCCCGCUC	UAGCGGGGAGCGGGGC	Motif 1
3R	20011264	20011282	FBgn0038760	MED25	6	+	FBgn0065046	151	169	0.982	0.971	0.996	UGGUCCCGGUCCCGGCGG	UAGCGGGGAGCGGGGCUU	Motif 1
3R	28902671	28902687	FBgn0265998	Doa	4	+	FBgn0065046	151	167	0.982	0.973	0.99	UACCCGCUGCCUGCUG	UAGCGGGGAGCGGGGC	Motif 1
3R	28919289	28919305	FBgn0265998	Doa	4	+	FBgn0065046	151	167	0.982	0.964	0.992	UCUCCGCUCGCCGUUU	UAGCGGGGAGCGGGGC	Motif 1
X	4346446	4346462	FBgn0262738	norpA	4	+	FBgn0065046	151	167	0.987	0.981	0.992	UUCCUGUUCCCCGCUC	UAGCGGGGAGCGGGGC	Motif 1
X	4346467	4346483	FBgn0262738	norpA	4	+	FBgn0065046	151	167	0.987	0.982	0.995	UUCCUGCGCCCCGCUU	UAGCGGGGAGCGGGGC	Motif 1
X	6369570	6369586	FBgn0029870	Marf	4	+	FBgn0065046	151	167	0.984	0.978	0.991	UGCCUGCUGCCCGCUC	UAGCGGGGAGCGGGGC	Motif 1
X	13080649	13080666	FBgn0010303	hep	5	-	FBgn0065046	151	168	0.991	0.984	0.998	CGCCCGGCUCUCCGCUG	UAGCGGGGAGCGGGGCU	Motif 1
2L	6529220	6529237	FBgn0000320	eya	5	-	FBgn0065046	152	169	0.984	0.965	0.997	UCGCCGCACUCCCCGCU	AGCGGGGAGCGGGGCUU	Motif 1
2R	16032977	16032994	FBgn0034070	SP2353	5	+	FBgn0065046	152	169	0.983	0.966	0.993	UAGGCCCGCGUCCCGCA	AGCGGGGAGCGGGGCUU	Motif 1
3L	13933670	13933686	FBgn0001108	DCTN1-p150	4	+	FBgn0065046	152	168	0.985	0.977	0.992	AAUCCCACUCCCCGCA	AGCGGGGAGCGGGGCU	Motif 1
3R	9709522	9709538	FBgn0037734	trbd	4	-	FBgn0065046	152	168	0.982	0.962	0.995	UGGCCGGCUCCGCGCA	AGCGGGGAGCGGGGCU	Motif 1
3R	20552895	20552913	FBgn0067783	DPCoAC	6	-	FBgn0065046	152	170	0.986	0.951	0.999	AUAGCCCAGCUCCCUGCC	AGCGGGGAGCGGGGCUUC	Motif 1
3R	27183377	27183394	FBgn0004197	Ser	5	-	FBgn0065046	152	169	0.984	0.953	0.998	AUGCCACGCUCGCCGCC	AGCGGGGAGCGGGGCUU	Motif 1
X	11370587	11370602	FBgn0001624	dlg1	3	+	FBgn0065046	152	167	0.987	0.981	0.994	UCCCCGCACCCAGCA	AGCGGGGAGCGGGGC	Motif 1
X	14868689	14868705	FBgn0264078	Flo2	4	+	FBgn0065046	152	168	0.982	0.966	0.996	CACCCCACUCCCCGCC	AGCGGGGAGCGGGGCU	Motif 1
2L	481569	481584	FBgn0003963	ush	3	+	FBgn0065046	153	168	0.989	0.983	0.997	CGCCCCACCCCCCGC	GCGGGGAGCGGGGCU	Motif 1
2L	534647	534662	FBgn0003963	ush	3	+	FBgn0065046	153	168	0.98	0.97	0.992	UGCCCUUCUCCUCGC	GCGGGGAGCGGGGCU	Motif 1
2L	541629	541645	FBgn0010602	lwr	4	-	FBgn0065046	153	169	0.984	0.964	0.996	AGCCCCCGCGGCCCGA	GCGGGGAGCGGGGCUU	Motif 1
2L	13559303	13559319	FBgn0259984	kuz	4	+	FBgn0065046	153	169	0.986	0.977	0.996	CGGCACGGCUCCCCGU	GCGGGGAGCGGGGCUU	Motif 1
2L	13560904	13560924	FBgn0259984	kuz	8	+	FBgn0065046	153	173	0.982	0.961	0.999	ACAGAAGCCCCGCUACCUCC	GCGGGGAGCGGGGCUUCGAU	Motif 1
2L	13634805	13634821	FBgn0259984	kuz	4	+	FBgn0065046	153	169	0.981	0.975	0.985	AAGUGCUGCUACCCGC	GCGGGGAGCGGGGCUU	Motif 1
2L	19872232	19872248	FBgn0263873	Nav	4	+	FBgn0065046	153	169	0.98	0.966	0.994	GUGCCCCACUCGCUGC	GCGGGGAGCGGGGCUU	Motif 1
2R	1097866	1097886	FBgn0003256	rl	8	+	FBgn0065046	153	173	0.981	0.954	0.999	ACAGAAGCCCCGCUACCUCC	GCGGGGAGCGGGGCUUCGAU	Motif 1
2R	7652554	7652569	FBgn0033199	ima	3	-	FBgn0065046	153	168	0.986	0.982	0.992	AGCGCCACUCCACGC	GCGGGGAGCGGGGCU	Motif 1
2R	8876110	8876126	FBgn0011286	RyR	4	+	FBgn0065046	153	169	0.985	0.971	0.998	GCGCCCUGCUGCCCGU	GCGGGGAGCGGGGCUU	Motif 1
2R	11717916	11717932	FBgn0033649	pyr	4	+	FBgn0065046	153	169	0.982	0.972	0.992	CAGCUCGGCGCCCUGC	GCGGGGAGCGGGGCUU	Motif 1
2R	15934360	15934375	FBgn0015247	Diap2	3	-	FBgn0065046	153	168	0.981	0.967	0.994	AUCGCCGCUCCUCGC	GCGGGGAGCGGGGCU	Motif 1
2R	16933101	16933117	FBgn0003091	Pkc53E	4	+	FBgn0065046	153	169	0.992	0.987	0.997	UUGCCCCGCCCCCUGC	GCGGGGAGCGGGGCUU	Motif 1
2R	17765463	17765479	FBgn0034277	OstΔ	4	-	FBgn0065046	153	169	0.989	0.981	0.994	UAGCGCUGCUACCCGC	GCGGGGAGCGGGGCUU	Motif 1
2R	19830710	19830726	FBgn0034476	Toll-7	4	+	FBgn0065046	153	169	0.988	0.986	0.992	AAGCUCCGCCACCCGC	GCGGGGAGCGGGGCUU	Motif 1
2R	20114459	20114475	FBgn0287775	18w	4	+	FBgn0065046	153	169	0.989	0.969	0.997	GAGUUCCGCUCCCUGG	GCGGGGAGCGGGGCUU	Motif 1
2R	23065342	23065357	FBgn0261363	PPO3	3	+	FBgn0065046	153	168	0.984	0.972	0.993	CGCUCCGCCGCCCGC	GCGGGGAGCGGGGCU	Motif 1
2R	23850657	23850673	FBgn0021895	ytr	4	-	FBgn0065046	153	169	0.981	0.958	0.992	AGGCGCCGGUCGCCGC	GCGGGGAGCGGGGCUU	Motif 1
3L	2106353	2106369	FBgn0086906	sls	4	-	FBgn0065046	153	169	0.984	0.975	0.993	GAGCACCGAUGCCCGC	GCGGGGAGCGGGGCUU	Motif 1
3L	19144818	19144834	FBgn0016797	fz2	4	-	FBgn0065046	153	169	0.984	0.966	0.994	UGGCCCCGCUCUUCGU	GCGGGGAGCGGGGCUU	Motif 1
3R	5348901	5348917	FBgn0013576	mtd	4	-	FBgn0065046	153	169	0.989	0.985	0.993	UGGCUCCGCUCCUUGC	GCGGGGAGCGGGGCUU	Motif 1
3R	6963948	6963964	FBgn0260642	Antp	4	-	FBgn0065046	153	169	0.99	0.981	0.996	CAGCCCCCCGCCCCGC	GCGGGGAGCGGGGCUU	Motif 1
3R	11452931	11452948	FBgn0037906	PGRP-LB	5	-	FBgn0065046	153	170	0.981	0.95	0.995	CGAGCUCGGCUCCACGC	GCGGGGAGCGGGGCUUC	Motif 1
3R	14061939	14061955	FBgn0038197	foxo	4	+	FBgn0065046	153	169	0.995	0.993	0.997	GAGCGCAGCUCCCCGC	GCGGGGAGCGGGGCUU	Motif 1
3R	15204316	15204332	FBgn0028984	Spn88Ea	4	-	FBgn0065046	153	169	0.994	0.992	0.997	AUGCCCUGCUCCUCGC	GCGGGGAGCGGGGCUU	Motif 1
3R	15969460	15969475	FBgn0002783	mor	3	-	FBgn0065046	153	168	0.98	0.971	0.996	CGUCCGGCUCCUCGC	GCGGGGAGCGGGGCU	Motif 1
3R	21652772	21652788	FBgn0011766	E2f1	4	-	FBgn0065046	153	169	0.981	0.95	0.994	GAGUCCCGAUACCCGU	GCGGGGAGCGGGGCUU	Motif 1
3R	23336985	23337001	FBgn0003118	pnt	4	-	FBgn0065046	153	169	0.982	0.973	0.996	ACUCCCCGAUCCCCGA	GCGGGGAGCGGGGCUU	Motif 1
3R	27066713	27066729	FBgn0003495	spz	4	-	FBgn0065046	153	169	0.984	0.96	0.995	GUGCAGCGCUCCCCGA	GCGGGGAGCGGGGCUU	Motif 1
3R	30063281	30063297	FBgn0266411	sima	4	+	FBgn0065046	153	169	0.988	0.966	0.997	UGGCCCUGCUCCCGGA	GCGGGGAGCGGGGCUU	Motif 1
3R	30099543	30099559	FBgn0266411	sima	4	+	FBgn0065046	153	169	0.989	0.977	0.998	GUGCACUGCUCCCCGA	GCGGGGAGCGGGGCUU	Motif 1
3R	31786423	31786438	FBgn0005632	faf	3	+	FBgn0065046	153	168	0.982	0.965	0.994	CGCUCCUCUCGCCGC	GCGGGGAGCGGGGCU	Motif 1
X	1271417	1271432	FBgn0028550	Atf3	3	-	FBgn0065046	153	168	0.984	0.972	0.995	CGCUCCAUUCCCCGC	GCGGGGAGCGGGGCU	Motif 1
X	3719138	3719154	FBgn0015286	Rala	4	-	FBgn0065046	153	169	0.985	0.97	0.995	AGGCGCCGCUGCCGGC	GCGGGGAGCGGGGCUU	Motif 1
X	9294000	9294017	FBgn0002576	lz	5	+	FBgn0065046	153	170	0.985	0.958	0.997	CGAGCCCCGCUCCAAGA	GCGGGGAGCGGGGCUUC	Motif 1
X	10323975	10323991	FBgn0259170	α-Man-Ia	4	-	FBgn0065046	153	169	0.989	0.979	0.995	CAGCCCCGCCCCUCGC	GCGGGGAGCGGGGCUU	Motif 1
X	19699027	19699043	FBgn0010341	Cdc42	4	+	FBgn0065046	153	169	0.989	0.976	0.998	CAGCUCCAAUCCCCGC	GCGGGGAGCGGGGCUU	Motif 1
X	22464686	22464702	FBgn0031187	Usp2	4	+	FBgn0065046	153	169	0.985	0.968	0.993	AAGCCCAUCACCCCGC	GCGGGGAGCGGGGCUU	Motif 1
2L	502942	502957	FBgn0003963	ush	3	+	FBgn0065046	154	169	0.981	0.973	0.992	CCGCUCCGCUCCUCC	CGGGGAGCGGGGCUU	Motif 1
2L	506253	506268	FBgn0003963	ush	3	+	FBgn0065046	154	169	0.993	0.986	0.998	GAGCUCCGCUGCCCC	CGGGGAGCGGGGCUU	Motif 1
2L	523531	523546	FBgn0003963	ush	3	+	FBgn0065046	154	169	0.981	0.961	0.991	GAGUCCCGGUACCAG	CGGGGAGCGGGGCUU	Motif 1
2L	530794	530809	FBgn0003963	ush	3	+	FBgn0065046	154	169	0.988	0.979	0.994	UGGCCGUGCUCCCCU	CGGGGAGCGGGGCUU	Motif 1
2L	537385	537400	FBgn0003963	ush	3	+	FBgn0065046	154	169	0.982	0.97	0.993	GUGCCCUGCUCGCUG	CGGGGAGCGGGGCUU	Motif 1
2L	2820826	2820841	FBgn0283531	Duox	3	-	FBgn0065046	154	169	0.98	0.966	0.993	GAGUCCGGCUGCCCC	CGGGGAGCGGGGCUU	Motif 1
2L	2826612	2826627	FBgn0283531	Duox	3	-	FBgn0065046	154	169	0.989	0.977	0.995	CAGCCACGCCCCCCG	CGGGGAGCGGGGCUU	Motif 1
2L	3457947	3457962	FBgn0266670	Sec5	3	+	FBgn0065046	154	169	0.982	0.971	0.988	GAGCACUUCUCCCCG	CGGGGAGCGGGGCUU	Motif 1
2L	6529804	6529819	FBgn0000320	eya	3	-	FBgn0065046	154	169	0.993	0.986	0.997	GAGUCCCGCAGCCCG	CGGGGAGCGGGGCUU	Motif 1
2L	6766368	6766383	FBgn0031857	LUBEL	3	-	FBgn0065046	154	169	0.992	0.99	0.994	AAGUACUGCUCCCCG	CGGGGAGCGGGGCUU	Motif 1
2L	8006502	8006517	FBgn0031973	Spn28Dc	3	-	FBgn0065046	154	169	0.982	0.975	0.988	GGGCCCAGCGACCCG	CGGGGAGCGGGGCUU	Motif 1
2L	8012637	8012655	FBgn0031975	Tg	6	+	FBgn0065046	154	172	0.982	0.962	0.992	CCGAAGCUCAGCUUCCCG	CGGGGAGCGGGGCUUCGA	Motif 1
2L	8025459	8025474	FBgn0031975	Tg	3	+	FBgn0065046	154	169	0.98	0.973	0.992	AGGCCUCACUCACCG	CGGGGAGCGGGGCUU	Motif 1
2L	12604444	12604460	FBgn0085424	nub	4	+	FBgn0065046	154	170	0.981	0.954	0.994	UAUGCCCCGCUGCUCC	CGGGGAGCGGGGCUUC	Motif 1
2L	13004828	13004843	FBgn0021796	mTor	3	+	FBgn0065046	154	169	0.981	0.967	0.994	AAGUCCCGCAACCGG	CGGGGAGCGGGGCUU	Motif 1
2L	13562082	13562097	FBgn0259984	kuz	3	+	FBgn0065046	154	169	0.99	0.987	0.993	UAGUUUCGCUCCCUG	CGGGGAGCGGGGCUU	Motif 1
2L	13636277	13636292	FBgn0259984	kuz	3	+	FBgn0065046	154	169	0.986	0.973	0.992	CAGCCAUGCUCCUCC	CGGGGAGCGGGGCUU	Motif 1
2L	18867867	18867884	FBgn0003896	tup	5	-	FBgn0065046	154	171	0.99	0.984	0.996	AGAAGCCCCAAUCCCUG	CGGGGAGCGGGGCUUCG	Motif 1
2L	19802170	19802185	FBgn0263873	Nav	3	+	FBgn0065046	154	169	0.98	0.957	0.996	CAGCUCCCCUCCCCC	CGGGGAGCGGGGCUU	Motif 1
2L	19828795	19828810	FBgn0263873	Nav	3	+	FBgn0065046	154	169	0.996	0.994	0.997	UCGCCCUGCUCCCCC	CGGGGAGCGGGGCUU	Motif 1
2L	19848380	19848395	FBgn0263873	Nav	3	+	FBgn0065046	154	169	0.983	0.979	0.991	UUGUUCUGCUCCCCA	CGGGGAGCGGGGCUU	Motif 1
2L	19881149	19881165	FBgn0263873	Nav	4	+	FBgn0065046	154	170	0.984	0.957	0.998	UAAGCUCCUCUCCCCA	CGGGGAGCGGGGCUUC	Motif 1
2L	19887041	19887056	FBgn0263873	Nav	3	+	FBgn0065046	154	169	0.984	0.974	0.99	AAGCCGUGCUCGCCC	CGGGGAGCGGGGCUU	Motif 1
2L	19903939	19903954	FBgn0263873	Nav	3	+	FBgn0065046	154	169	0.982	0.977	0.985	AAGUUUCGCCCCCCG	CGGGGAGCGGGGCUU	Motif 1
2L	19955613	19955628	FBgn0263873	Nav	3	+	FBgn0065046	154	169	0.984	0.97	0.995	CUGCCCCGGCCCCCG	CGGGGAGCGGGGCUU	Motif 1
2R	1080878	1080893	FBgn0003256	rl	3	+	FBgn0065046	154	169	0.99	0.983	0.995	GAGCCACGCAGCCGG	CGGGGAGCGGGGCUU	Motif 1
2R	1099038	1099053	FBgn0003256	rl	3	+	FBgn0065046	154	169	0.991	0.988	0.997	AAGUUUCGCUCCCUG	CGGGGAGCGGGGCUU	Motif 1
2R	6001235	6001254	FBgn0264959	Src42A	7	+	FBgn0065046	154	173	0.983	0.959	0.998	AGAGAAGUCCCGCUCGCUC	CGGGGAGCGGGGCUUCGAU	Motif 1
2R	7687059	7687074	FBgn0033212	LRR	3	-	FBgn0065046	154	169	0.981	0.969	0.99	CUGCCCCAUUCCCCU	CGGGGAGCGGGGCUU	Motif 1
2R	8897378	8897393	FBgn0033339	Sec31	3	+	FBgn0065046	154	169	0.988	0.983	0.992	UGGGCCCGCACCCCA	CGGGGAGCGGGGCUU	Motif 1
2R	9044096	9044112	FBgn0033367	PPO2	4	-	FBgn0065046	154	170	0.981	0.963	0.99	GCAGCCCGGUUCCCGG	CGGGGAGCGGGGCUUC	Motif 1
2R	9116329	9116344	FBgn0003612	Su(var)2-10	3	+	FBgn0065046	154	169	0.982	0.968	0.998	AAGACCCGCUCUCAG	CGGGGAGCGGGGCUU	Motif 1
2R	9307726	9307741	FBgn0033402	Myd88	3	-	FBgn0065046	154	169	0.984	0.962	0.996	CAGCCCCACUCCCAC	CGGGGAGCGGGGCUU	Motif 1
2R	9646336	9646351	FBgn0033438	Mmp2	3	-	FBgn0065046	154	169	0.981	0.973	0.991	UUGCCCAUCUCCCCA	CGGGGAGCGGGGCUU	Motif 1
2R	9670940	9670955	FBgn0033438	Mmp2	3	-	FBgn0065046	154	169	0.986	0.982	0.99	UUGCCCCAUUCCCCA	CGGGGAGCGGGGCUU	Motif 1
2R	9926956	9926972	FBgn0011656	Mef2	4	-	FBgn0065046	154	170	0.985	0.964	0.996	GCCGCCGCGCUCCCCC	CGGGGAGCGGGGCUUC	Motif 1
2R	9955224	9955241	FBgn0011656	Mef2	5	-	FBgn0065046	154	171	0.98	0.956	0.991	GGUAGCCUCUCUCCCUG	CGGGGAGCGGGGCUUCG	Motif 1
2R	10515962	10515977	FBgn0283521	lola	3	-	FBgn0065046	154	169	0.991	0.99	0.993	AAGCCCUGAUCCGCG	CGGGGAGCGGGGCUU	Motif 1
2R	10518216	10518231	FBgn0283521	lola	3	-	FBgn0065046	154	169	0.983	0.976	0.99	CCGCCCCGCACCCGC	CGGGGAGCGGGGCUU	Motif 1
2R	11782508	11782523	FBgn0033652	ths	3	+	FBgn0065046	154	169	0.984	0.97	0.995	UUGCCCCACUCCCGU	CGGGGAGCGGGGCUU	Motif 1
2R	11794977	11794992	FBgn0033652	ths	3	+	FBgn0065046	154	169	0.982	0.972	0.992	CUGGCCGGCUCCCCU	CGGGGAGCGGGGCUU	Motif 1
2R	12591769	12591784	FBgn0022764	Sin3A	3	-	FBgn0065046	154	169	0.985	0.976	0.991	UUGCCGCGCUCACCU	CGGGGAGCGGGGCUU	Motif 1
2R	14670470	14670485	FBgn0033955	Targ	3	+	FBgn0065046	154	169	0.989	0.985	0.996	CCGCCCGGCGCCCCU	CGGGGAGCGGGGCUU	Motif 1
2R	14670911	14670926	FBgn0033955	Targ	3	+	FBgn0065046	154	169	0.98	0.962	0.992	GAACCACGAUCCCCG	CGGGGAGCGGGGCUU	Motif 1
2R	14804046	14804061	FBgn0001319	kn	3	-	FBgn0065046	154	169	0.982	0.972	0.989	UAGUCCUGCUGCCAG	CGGGGAGCGGGGCUU	Motif 1
2R	15937112	15937128	FBgn0034051	Mlf	4	-	FBgn0065046	154	170	0.982	0.972	0.994	UCAGCUCAGCUCCGCU	CGGGGAGCGGGGCUUC	Motif 1
2R	16103777	16103792	FBgn0014020	Rho1	3	+	FBgn0065046	154	169	0.983	0.973	0.992	AAGCCCCUUUUCCCG	CGGGGAGCGGGGCUU	Motif 1
2R	16927138	16927153	FBgn0003091	Pkc53E	3	+	FBgn0065046	154	169	0.981	0.977	0.984	ACGCCCCACUUCCCU	CGGGGAGCGGGGCUU	Motif 1
2R	17569873	17569888	FBgn0040294	POSH	3	+	FBgn0065046	154	169	0.981	0.972	0.991	CGGUUCCGCUGCCCA	CGGGGAGCGGGGCUU	Motif 1
2R	18156907	18156922	FBgn0022238	lolal	3	-	FBgn0065046	154	169	0.987	0.974	0.995	AUGCCCUGCUCUCCC	CGGGGAGCGGGGCUU	Motif 1
2R	18969640	18969655	FBgn0014269	prod	3	-	FBgn0065046	154	169	0.991	0.986	0.994	AAGUCCUGCGCUCCG	CGGGGAGCGGGGCUU	Motif 1
2R	22671988	22672003	FBgn0034763	RYBP	3	+	FBgn0065046	154	169	0.987	0.978	0.995	ACGCCACGGUUCCCG	CGGGGAGCGGGGCUU	Motif 1
2R	22671995	22672010	FBgn0034763	RYBP	3	+	FBgn0065046	154	169	0.991	0.99	0.992	GGUUCCCGCUCCCCU	CGGGGAGCGGGGCUU	Motif 1
2R	24559635	24559650	FBgn0016687	Nurf-38	3	-	FBgn0065046	154	169	0.989	0.984	0.994	GAGCCCCGCAUCCGG	CGGGGAGCGGGGCUU	Motif 1
2R	24760324	24760339	FBgn0035056	spz6	3	+	FBgn0065046	154	169	0.986	0.978	0.993	GUGCCCCACAGCCCU	CGGGGAGCGGGGCUU	Motif 1
3L	246082	246097	FBgn0000541	E(bx)	3	-	FBgn0065046	154	169	0.984	0.973	0.99	CAGCCCAGCACUCCG	CGGGGAGCGGGGCUU	Motif 1
3L	300014	300029	FBgn0264707	RhoGEF3	3	+	FBgn0065046	154	169	0.981	0.971	0.989	AAGCCUCGUUGCCGG	CGGGGAGCGGGGCUU	Motif 1
3L	1640759	1640774	FBgn0013753	Bgb	3	+	FBgn0065046	154	169	0.986	0.965	0.997	AUGCUCCGAACCCCU	CGGGGAGCGGGGCUU	Motif 1
3L	2049495	2049514	FBgn0086906	sls	7	-	FBgn0065046	154	173	0.98	0.965	0.994	AGUGAAGCCCCGGUUGCCG	CGGGGAGCGGGGCUUCGAU	Motif 1
3L	2097237	2097255	FBgn0086906	sls	6	-	FBgn0065046	154	172	0.981	0.964	0.992	CAGAAGCCGCGCUUCACG	CGGGGAGCGGGGCUUCGA	Motif 1
3L	3407733	3407748	FBgn0014388	sty	3	-	FBgn0065046	154	169	0.986	0.976	0.995	CAGUCCCCCUCCCCC	CGGGGAGCGGGGCUU	Motif 1
3L	4501990	4502005	FBgn0261526	NT1	3	-	FBgn0065046	154	169	0.983	0.98	0.989	ACGCCUGGCUGCCCA	CGGGGAGCGGGGCUU	Motif 1
3L	4608154	4608170	FBgn0262733	Src64B	4	-	FBgn0065046	154	170	0.984	0.969	0.998	UUAGCCCGGCUCCCAU	CGGGGAGCGGGGCUUC	Motif 1
3L	4618194	4618209	FBgn0262733	Src64B	3	-	FBgn0065046	154	169	0.987	0.974	0.995	CCGCCCCUCUCCCCC	CGGGGAGCGGGGCUU	Motif 1
3L	8093753	8093768	FBgn0262579	Sarm	3	+	FBgn0065046	154	169	0.981	0.969	0.99	UAGCCCCGCUGGCGA	CGGGGAGCGGGGCUU	Motif 1
3L	8105482	8105498	FBgn0262579	Sarm	4	+	FBgn0065046	154	170	0.98	0.965	0.993	GGUGCCCGGCACCCCC	CGGGGAGCGGGGCUUC	Motif 1
3L	8106148	8106166	FBgn0262579	Sarm	6	+	FBgn0065046	154	172	0.986	0.964	0.996	AGGCAGCCCUGCUCCACA	CGGGGAGCGGGGCUUCGA	Motif 1
3L	8106625	8106640	FBgn0262579	Sarm	3	+	FBgn0065046	154	169	0.981	0.975	0.991	UGACCCCGCAGCCCC	CGGGGAGCGGGGCUU	Motif 1
3L	8106924	8106942	FBgn0262579	Sarm	6	+	FBgn0065046	154	172	0.986	0.976	0.994	AAGAAGGUCCGCUCGCUG	CGGGGAGCGGGGCUUCGA	Motif 1
3L	8108081	8108096	FBgn0262579	Sarm	3	+	FBgn0065046	154	169	0.991	0.984	0.997	UAGCCCUGUUCCCCU	CGGGGAGCGGGGCUU	Motif 1
3L	9343931	9343946	FBgn0035976	PGRP-LC	3	+	FBgn0065046	154	169	0.989	0.985	0.996	AGGCCCCGCAGCUCG	CGGGGAGCGGGGCUU	Motif 1
3L	9711606	9711621	FBgn0040475	SH3PX1	3	-	FBgn0065046	154	169	0.987	0.98	0.995	CGGUUCCGCUCUCCG	CGGGGAGCGGGGCUU	Motif 1
3L	9713632	9713650	FBgn0040475	SH3PX1	6	-	FBgn0065046	154	172	0.98	0.962	0.99	GGGGAGCCGGGCUCCUCG	CGGGGAGCGGGGCUUCGA	Motif 1
3L	14342520	14342535	FBgn0001085	fz	3	+	FBgn0065046	154	169	0.987	0.978	0.996	CAGCCCAGUUCCCCC	CGGGGAGCGGGGCUU	Motif 1
3L	14356244	14356259	FBgn0001085	fz	3	+	FBgn0065046	154	169	0.991	0.983	0.996	GAGCUCAGCUGCCCG	CGGGGAGCGGGGCUU	Motif 1
3L	14367247	14367263	FBgn0001085	fz	4	+	FBgn0065046	154	170	0.991	0.988	0.997	GGAGCCCCGGACCCGG	CGGGGAGCGGGGCUUC	Motif 1
3L	14915337	14915352	FBgn0259099	DCX-EMAP	3	+	FBgn0065046	154	169	0.98	0.975	0.991	UUGCCCCUCUCUCCA	CGGGGAGCGGGGCUU	Motif 1
3L	14931285	14931300	FBgn0259099	DCX-EMAP	3	+	FBgn0065046	154	169	0.981	0.974	0.991	AAGCCGCGAUGCCAG	CGGGGAGCGGGGCUU	Motif 1
3L	14939510	14939525	FBgn0259099	DCX-EMAP	3	+	FBgn0065046	154	169	0.983	0.973	0.992	AGGUCCCGCCCCUCG	CGGGGAGCGGGGCUU	Motif 1
3L	14941698	14941713	FBgn0259099	DCX-EMAP	3	+	FBgn0065046	154	169	0.982	0.978	0.988	AAGUCCUUGUCCCCG	CGGGGAGCGGGGCUU	Motif 1
3L	15104965	15104980	FBgn0266452	Ctps	3	+	FBgn0065046	154	169	0.983	0.969	0.994	CUGCCCCACUGCCCC	CGGGGAGCGGGGCUU	Motif 1
3L	15980261	15980276	FBgn0000212	brm	3	-	FBgn0065046	154	169	0.985	0.978	0.989	AAGCUCCACGCUCCG	CGGGGAGCGGGGCUU	Motif 1
3L	16974098	16974113	FBgn0261547	Exn	3	+	FBgn0065046	154	169	0.987	0.986	0.988	ACGCCCCGUUGCCCC	CGGGGAGCGGGGCUU	Motif 1
3L	17752157	17752172	FBgn0036752	Adgf-A	3	-	FBgn0065046	154	169	0.987	0.983	0.995	CUGUCCCACGCCCCU	CGGGGAGCGGGGCUU	Motif 1
3L	17953720	17953735	FBgn0000568	Eip75B	3	-	FBgn0065046	154	169	0.983	0.976	0.991	GAGUCCGGCGCCCAG	CGGGGAGCGGGGCUU	Motif 1
3L	17977005	17977020	FBgn0000568	Eip75B	3	-	FBgn0065046	154	169	0.988	0.977	0.993	GAGCACCGAUGCCCG	CGGGGAGCGGGGCUU	Motif 1
3L	18023055	18023070	FBgn0000568	Eip75B	3	-	FBgn0065046	154	169	0.99	0.98	0.995	UGGCUCCGCUCUCCA	CGGGGAGCGGGGCUU	Motif 1
3L	18045229	18045244	FBgn0000568	Eip75B	3	-	FBgn0065046	154	169	0.99	0.983	0.996	UAGCCCCAUUCCCCU	CGGGGAGCGGGGCUU	Motif 1
3L	18061707	18061722	FBgn0000568	Eip75B	3	-	FBgn0065046	154	169	0.99	0.983	0.997	AAGCCCCACUGGCCG	CGGGGAGCGGGGCUU	Motif 1
3L	18827373	18827388	FBgn0000261	Cat	3	+	FBgn0065046	154	169	0.991	0.986	0.996	CAGUCCCGCUCACCU	CGGGGAGCGGGGCUU	Motif 1
3L	19143906	19143921	FBgn0016797	fz2	3	-	FBgn0065046	154	169	0.987	0.983	0.992	CGGCCCGGGUGCCCA	CGGGGAGCGGGGCUU	Motif 1
3L	19143914	19143929	FBgn0016797	fz2	3	-	FBgn0065046	154	169	0.987	0.97	0.997	CUGCCCGGCGGCCCG	CGGGGAGCGGGGCUU	Motif 1
3L	19143922	19143937	FBgn0016797	fz2	3	-	FBgn0065046	154	169	0.993	0.988	0.998	UGGUCACGCUGCCCG	CGGGGAGCGGGGCUU	Motif 1
3L	19144075	19144090	FBgn0016797	fz2	3	-	FBgn0065046	154	169	0.995	0.989	0.999	UGGGCCCUCUCCCCG	CGGGGAGCGGGGCUU	Motif 1
3L	19146138	19146153	FBgn0016797	fz2	3	-	FBgn0065046	154	169	0.994	0.99	0.997	GAGUCCCGCACCCGG	CGGGGAGCGGGGCUU	Motif 1
3L	19169845	19169860	FBgn0016797	fz2	3	-	FBgn0065046	154	169	0.987	0.983	0.991	UGGACCAGCUCCCCA	CGGGGAGCGGGGCUU	Motif 1
3L	19197213	19197228	FBgn0016797	fz2	3	-	FBgn0065046	154	169	0.983	0.971	0.991	AAUCCCCACUCCCUG	CGGGGAGCGGGGCUU	Motif 1
3L	19202712	19202727	FBgn0016797	fz2	3	-	FBgn0065046	154	169	0.982	0.967	0.995	UUGCCCCACUCCCAU	CGGGGAGCGGGGCUU	Motif 1
3L	19221805	19221820	FBgn0016797	fz2	3	-	FBgn0065046	154	169	0.98	0.974	0.99	AAGCCCCGAACACGG	CGGGGAGCGGGGCUU	Motif 1
3L	19820529	19820544	FBgn0013799	Deaf1	3	+	FBgn0065046	154	169	0.983	0.981	0.986	UAGCUGCGCUGCCGG	CGGGGAGCGGGGCUU	Motif 1
3L	19827554	19827569	FBgn0013799	Deaf1	3	+	FBgn0065046	154	169	0.983	0.981	0.986	UAGCUGCGCUGCCGG	CGGGGAGCGGGGCUU	Motif 1
3R	3468048	3468063	FBgn0010247	Parp1	3	-	FBgn0065046	154	169	0.992	0.987	0.996	UAGUCGAGCUCCCCG	CGGGGAGCGGGGCUU	Motif 1
3R	3531068	3531083	FBgn0010247	Parp1	3	-	FBgn0065046	154	169	0.986	0.981	0.996	UGGUCGAGCUCCCCG	CGGGGAGCGGGGCUU	Motif 1
3R	3536816	3536831	FBgn0010247	Parp1	3	-	FBgn0065046	154	169	0.986	0.981	0.996	UGGUCGAGCUCCCCG	CGGGGAGCGGGGCUU	Motif 1
3R	3542565	3542580	FBgn0010247	Parp1	3	-	FBgn0065046	154	169	0.986	0.981	0.996	UGGUCGAGCUCCCCG	CGGGGAGCGGGGCUU	Motif 1
3R	3548366	3548381	FBgn0010247	Parp1	3	-	FBgn0065046	154	169	0.986	0.981	0.996	UGGUCGAGCUCCCCG	CGGGGAGCGGGGCUU	Motif 1
3R	3554161	3554176	FBgn0010247	Parp1	3	-	FBgn0065046	154	169	0.986	0.981	0.996	UGGUCGAGCUCCCCG	CGGGGAGCGGGGCUU	Motif 1
3R	3559940	3559955	FBgn0010247	Parp1	3	-	FBgn0065046	154	169	0.986	0.981	0.996	UGGUCGAGCUCCCCG	CGGGGAGCGGGGCUU	Motif 1
3R	3565175	3565190	FBgn0010247	Parp1	3	-	FBgn0065046	154	169	0.986	0.981	0.996	UGGUCGAGCUCCCCG	CGGGGAGCGGGGCUU	Motif 1
3R	3570426	3570441	FBgn0010247	Parp1	3	-	FBgn0065046	154	169	0.986	0.981	0.996	UGGUCGAGCUCCCCG	CGGGGAGCGGGGCUU	Motif 1
3R	5271211	5271226	FBgn0013576	mtd	3	-	FBgn0065046	154	169	0.993	0.984	0.998	UAGUUCUGCUCCCCC	CGGGGAGCGGGGCUU	Motif 1
3R	5282767	5282784	FBgn0013576	mtd	5	-	FBgn0065046	154	171	0.981	0.968	0.994	UGCUGCCGCGCUCCCUC	CGGGGAGCGGGGCUUCG	Motif 1
3R	5294892	5294907	FBgn0013576	mtd	3	-	FBgn0065046	154	169	0.98	0.966	0.988	GUGUGCCGCGCCCCA	CGGGGAGCGGGGCUU	Motif 1
3R	5296612	5296627	FBgn0013576	mtd	3	-	FBgn0065046	154	169	0.992	0.988	0.996	AGGGCCUGCGCCCCG	CGGGGAGCGGGGCUU	Motif 1
3R	5300732	5300747	FBgn0013576	mtd	3	-	FBgn0065046	154	169	0.985	0.975	0.994	GAGCCCCGCCCACCA	CGGGGAGCGGGGCUU	Motif 1
3R	5314028	5314043	FBgn0013576	mtd	3	-	FBgn0065046	154	169	0.981	0.972	0.988	CGGCGCAGCUCCCUG	CGGGGAGCGGGGCUU	Motif 1
3R	6907290	6907306	FBgn0260642	Antp	4	-	FBgn0065046	154	170	0.986	0.965	0.995	GCUGACCUGCUCCCUG	CGGGGAGCGGGGCUUC	Motif 1
3R	6911833	6911848	FBgn0260642	Antp	3	-	FBgn0065046	154	169	0.983	0.976	0.996	CUGCCCCUCGCCCCA	CGGGGAGCGGGGCUU	Motif 1
3R	6923583	6923598	FBgn0260642	Antp	3	-	FBgn0065046	154	169	0.987	0.978	0.992	CUGCCCCGUUCCCUU	CGGGGAGCGGGGCUU	Motif 1
3R	6935595	6935610	FBgn0260642	Antp	3	-	FBgn0065046	154	169	0.98	0.963	0.996	CCGCCCCGCUCUUCG	CGGGGAGCGGGGCUU	Motif 1
3R	6939238	6939253	FBgn0260642	Antp	3	-	FBgn0065046	154	169	0.981	0.975	0.987	AGGUCCUGUGCCCCG	CGGGGAGCGGGGCUU	Motif 1
3R	6951493	6951508	FBgn0260642	Antp	3	-	FBgn0065046	154	169	0.983	0.975	0.989	AAGUCCCGAGUCCCG	CGGGGAGCGGGGCUU	Motif 1
3R	6955395	6955410	FBgn0260642	Antp	3	-	FBgn0065046	154	169	0.987	0.982	0.991	UGGGCCAGCUCCCCA	CGGGGAGCGGGGCUU	Motif 1
3R	6972916	6972931	FBgn0260642	Antp	3	-	FBgn0065046	154	169	0.98	0.969	0.986	GAGUGCCGCUGCCGG	CGGGGAGCGGGGCUU	Motif 1
3R	6991055	6991070	FBgn0260642	Antp	3	-	FBgn0065046	154	169	0.984	0.981	0.988	GGGCUCUGCGCCCUG	CGGGGAGCGGGGCUU	Motif 1
3R	8117747	8117762	FBgn0243512	puc	3	+	FBgn0065046	154	169	0.991	0.98	0.996	AAGCCCGGCUUCCCA	CGGGGAGCGGGGCUU	Motif 1
3R	8120607	8120622	FBgn0243512	puc	3	+	FBgn0065046	154	169	0.98	0.973	0.988	AAGUCGCUCUCCCUG	CGGGGAGCGGGGCUU	Motif 1
3R	9243293	9243308	FBgn0260935	Vps15	3	-	FBgn0065046	154	169	0.98	0.959	0.994	AGGCCCCGCUCAUCC	CGGGGAGCGGGGCUU	Motif 1
3R	11453694	11453709	FBgn0037906	PGRP-LB	3	-	FBgn0065046	154	169	0.983	0.963	0.997	GGGUCCCGCGCCCUA	CGGGGAGCGGGGCUU	Motif 1
3R	15668729	15668744	FBgn0053207	pxb	3	+	FBgn0065046	154	169	0.981	0.97	0.988	GGGCCCAGAUCCCAG	CGGGGAGCGGGGCUU	Motif 1
3R	15677641	15677659	FBgn0053207	pxb	6	+	FBgn0065046	154	172	0.99	0.972	0.998	GGGAUGCCCCGUUCCCCU	CGGGGAGCGGGGCUUCGA	Motif 1
3R	17094046	17094062	FBgn0014141	cher	4	-	FBgn0065046	154	170	0.985	0.971	0.993	GGAGCCCUGCUUCCUG	CGGGGAGCGGGGCUUC	Motif 1
3R	17107405	17107420	FBgn0014141	cher	3	-	FBgn0065046	154	169	0.98	0.968	0.987	GAGUUCCGCACACCG	CGGGGAGCGGGGCUU	Motif 1
3R	17929843	17929858	FBgn0263995	cpo	3	+	FBgn0065046	154	169	0.984	0.979	0.989	UAGUCCUGUUCCCUG	CGGGGAGCGGGGCUU	Motif 1
3R	17939052	17939067	FBgn0263995	cpo	3	+	FBgn0065046	154	169	0.99	0.976	0.998	UAGCCUGGCUCCCCC	CGGGGAGCGGGGCUU	Motif 1
3R	17953765	17953780	FBgn0263995	cpo	3	+	FBgn0065046	154	169	0.983	0.98	0.989	ACGCGCCGCUCACCA	CGGGGAGCGGGGCUU	Motif 1
3R	17970491	17970508	FBgn0263995	cpo	5	+	FBgn0065046	154	171	0.985	0.974	0.998	CGUAGCCCAGAUCCCCC	CGGGGAGCGGGGCUUCG	Motif 1
3R	18011269	18011284	FBgn0263995	cpo	3	+	FBgn0065046	154	169	0.983	0.977	0.994	CAGCUCCGAUCGCGG	CGGGGAGCGGGGCUU	Motif 1
3R	18239246	18239262	FBgn0011701	repo	4	+	FBgn0065046	154	170	0.986	0.962	0.998	AGAGCCCCGCCCCCAG	CGGGGAGCGGGGCUUC	Motif 1
3R	18239321	18239336	FBgn0011701	repo	3	+	FBgn0065046	154	169	0.98	0.958	0.994	AAGCUUCGUUGCCCA	CGGGGAGCGGGGCUU	Motif 1
3R	18737032	18737047	FBgn0024329	Mekk1	3	-	FBgn0065046	154	169	0.981	0.969	0.996	CAGCUCCACUGCCCA	CGGGGAGCGGGGCUU	Motif 1
3R	19811626	19811641	FBgn0014135	bnl	3	-	FBgn0065046	154	169	0.988	0.982	0.996	CUGUCCCGCUCCCAU	CGGGGAGCGGGGCUU	Motif 1
3R	19826870	19826885	FBgn0014135	bnl	3	-	FBgn0065046	154	169	0.984	0.979	0.987	UAGUCGGGCUCCCUG	CGGGGAGCGGGGCUU	Motif 1
3R	20026057	20026076	FBgn0243511	psidin	7	+	FBgn0065046	154	173	0.985	0.981	0.993	GUGGAAGCCACGCUCAUCG	CGGGGAGCGGGGCUUCGAU	Motif 1
3R	21633676	21633691	FBgn0011766	E2f1	3	-	FBgn0065046	154	169	0.987	0.981	0.991	AAGCCGCUCUCACCG	CGGGGAGCGGGGCUU	Motif 1
3R	22466241	22466256	FBgn0038973	Pebp1	3	+	FBgn0065046	154	169	0.99	0.987	0.993	GAGCCCAACUCCCUG	CGGGGAGCGGGGCUU	Motif 1
3R	23136082	23136097	FBgn0004644	hh	3	-	FBgn0065046	154	169	0.98	0.967	0.987	AAGGCCCGCUGACUG	CGGGGAGCGGGGCUU	Motif 1
3R	23294103	23294118	FBgn0003118	pnt	3	-	FBgn0065046	154	169	0.988	0.981	0.997	CAGCCCAGCUGCCCC	CGGGGAGCGGGGCUU	Motif 1
3R	23297280	23297297	FBgn0003118	pnt	5	-	FBgn0065046	154	171	0.988	0.965	0.996	GGUAGCCCCUCUCCCUU	CGGGGAGCGGGGCUUCG	Motif 1
3R	24244815	24244833	FBgn0043884	mask	6	+	FBgn0065046	154	172	0.982	0.965	0.995	GUGGAGCCCCACUGCCUG	CGGGGAGCGGGGCUUCGA	Motif 1
3R	27190507	27190522	FBgn0004197	Ser	3	-	FBgn0065046	154	169	0.984	0.97	0.992	GAGUCCCAGUCCCCA	CGGGGAGCGGGGCUU	Motif 1
3R	29111438	29111455	FBgn0039634	α-Man-Ib	5	-	FBgn0065046	154	171	0.983	0.973	0.995	UGAAGCCCAUCUCCCAG	CGGGGAGCGGGGCUUCG	Motif 1
3R	29800795	29800810	FBgn0019972	Drice	3	+	FBgn0065046	154	169	0.994	0.99	0.997	GAGUCCUGCACCCCG	CGGGGAGCGGGGCUU	Motif 1
3R	30064219	30064234	FBgn0266411	sima	3	+	FBgn0065046	154	169	0.984	0.975	0.991	CAGCCCCUUUCCCUG	CGGGGAGCGGGGCUU	Motif 1
3R	30784436	30784451	FBgn0004606	zfh1	3	+	FBgn0065046	154	169	0.983	0.978	0.99	CGGCCCUGCUCGCCU	CGGGGAGCGGGGCUU	Motif 1
3R	31420766	31420783	FBgn0261988	Gprk2	5	+	FBgn0065046	154	171	0.981	0.96	0.996	CGCUGCCCCGCCCCCCC	CGGGGAGCGGGGCUUCG	Motif 1
3R	31430855	31430870	FBgn0261988	Gprk2	3	+	FBgn0065046	154	169	0.993	0.988	0.998	CAGCCCCCCUCCCCA	CGGGGAGCGGGGCUU	Motif 1
4	614858	614873	FBgn0025936	Eph	3	+	FBgn0065046	154	169	0.996	0.994	0.998	GUGCCCCGAUCCCCA	CGGGGAGCGGGGCUU	Motif 1
X	1266432	1266447	FBgn0028550	Atf3	3	-	FBgn0065046	154	169	0.989	0.986	0.991	AAGUUCCGUGCCCCG	CGGGGAGCGGGGCUU	Motif 1
X	2303910	2303925	FBgn0003079	Raf	3	+	FBgn0065046	154	169	0.982	0.973	0.995	CUGGCCCGCUGCCUG	CGGGGAGCGGGGCUU	Motif 1
X	2317597	2317612	FBgn0003079	Raf	3	+	FBgn0065046	154	169	0.987	0.982	0.992	CUGUCCCGCUCACCC	CGGGGAGCGGGGCUU	Motif 1
X	2331814	2331829	FBgn0003079	Raf	3	+	FBgn0065046	154	169	0.982	0.97	0.994	AAGUCGCGCUUCCUG	CGGGGAGCGGGGCUU	Motif 1
X	2783192	2783207	FBgn0040384	CG32795	3	-	FBgn0065046	154	169	0.986	0.981	0.995	UUGUUCCUCUCCCCU	CGGGGAGCGGGGCUU	Motif 1
X	3143564	3143579	FBgn0004647	N	3	+	FBgn0065046	154	169	0.98	0.965	0.991	GAGUGCCACUCCCCC	CGGGGAGCGGGGCUU	Motif 1
X	3159152	3159167	FBgn0004647	N	3	+	FBgn0065046	154	169	0.993	0.985	0.997	AAGCCCUGCUCGCCA	CGGGGAGCGGGGCUU	Motif 1
X	8550189	8550204	FBgn0264975	Nrg	3	+	FBgn0065046	154	169	0.981	0.968	0.997	GAGCCCUUAACCCCA	CGGGGAGCGGGGCUU	Motif 1
X	8592606	8592621	FBgn0025864	Crag	3	+	FBgn0065046	154	169	0.98	0.971	0.996	CAGCCCCUCUUCCCC	CGGGGAGCGGGGCUU	Motif 1
X	8600210	8600225	FBgn0025864	Crag	3	+	FBgn0065046	154	169	0.984	0.973	0.992	AGGCGCUGCUCACCG	CGGGGAGCGGGGCUU	Motif 1
X	9247599	9247616	FBgn0010269	Dsor1	5	+	FBgn0065046	154	171	0.982	0.959	0.993	CGACGCCCCUCGCCCCU	CGGGGAGCGGGGCUUCG	Motif 1
X	9287964	9287979	FBgn0002576	lz	3	+	FBgn0065046	154	169	0.987	0.975	0.996	CAGCCCAGCUCUCCA	CGGGGAGCGGGGCUU	Motif 1
X	10283387	10283402	FBgn0259170	α-Man-Ia	3	-	FBgn0065046	154	169	0.981	0.954	0.995	AAGCCACGCCCCCCC	CGGGGAGCGGGGCUU	Motif 1
X	11361529	11361544	FBgn0004864	hop	3	-	FBgn0065046	154	169	0.985	0.974	0.994	UGGCCACGCCCCCCU	CGGGGAGCGGGGCUU	Motif 1
X	11388273	11388288	FBgn0001624	dlg1	3	+	FBgn0065046	154	169	0.993	0.985	0.998	UAGCCCCCCCCCCCC	CGGGGAGCGGGGCUU	Motif 1
X	11399714	11399729	FBgn0001624	dlg1	3	+	FBgn0065046	154	169	0.987	0.973	0.996	GUGCCCCGAUCCCGA	CGGGGAGCGGGGCUU	Motif 1
X	13080858	13080873	FBgn0010303	hep	3	-	FBgn0065046	154	169	0.981	0.967	0.995	CGGAACCGCUGCCCG	CGGGGAGCGGGGCUU	Motif 1
X	16350608	16350623	FBgn0003416	sl	3	+	FBgn0065046	154	169	0.983	0.973	0.991	GUGCCCCGCUGCUGG	CGGGGAGCGGGGCUU	Motif 1
X	18482171	18482186	FBgn0030925	Hayan	3	-	FBgn0065046	154	169	0.982	0.97	0.994	AUGCCCCGGUUACCG	CGGGGAGCGGGGCUU	Motif 1
X	19262213	19262228	FBgn0040068	Vav	3	+	FBgn0065046	154	169	0.993	0.99	0.995	UGGGCCCGCGCCCCA	CGGGGAGCGGGGCUU	Motif 1
X	19697780	19697797	FBgn0010341	Cdc42	5	+	FBgn0065046	154	171	0.98	0.955	0.995	UGCCGCCCCGCUCUCCU	CGGGGAGCGGGGCUUCG	Motif 1
X	19697796	19697812	FBgn0010341	Cdc42	4	+	FBgn0065046	154	170	0.982	0.962	0.995	UGGGCUCCGCUCCUCC	CGGGGAGCGGGGCUUC	Motif 1
X	20519109	20519124	FBgn0026323	Tak1	3	-	FBgn0065046	154	169	0.983	0.977	0.989	GCGCCCUACUCCCCU	CGGGGAGCGGGGCUU	Motif 1
2L	2131015	2131032	FBgn0004507	Glyp	5	+	FBgn0065046	155	172	0.98	0.953	0.996	UCGAAGCCCCAAUCCGA	GGGGAGCGGGGCUUCGA
2L	13438055	13438071	FBgn0026760	Tehao	4	+	FBgn0065046	155	171	0.98	0.962	0.989	UGGGGCCACGCUCCUG	GGGGAGCGGGGCUUCG
2L	13636692	13636707	FBgn0259984	kuz	3	+	FBgn0065046	155	170	0.986	0.962	0.999	AUAGCCCCGAACCCA	GGGGAGCGGGGCUUC
2R	10083255	10083273	FBgn0033483	egr	6	+	FBgn0065046	155	173	0.98	0.96	0.989	CUUGAAGCCCUGCACCAC	GGGGAGCGGGGCUUCGAU
2R	11779448	11779463	FBgn0033652	ths	3	+	FBgn0065046	155	170	0.982	0.974	0.994	AAAGCCCCGCUUCAG	GGGGAGCGGGGCUUC
2R	14805210	14805228	FBgn0001319	kn	6	-	FBgn0065046	155	173	0.982	0.966	0.995	UUGGAAGCUGCGCUCCUG	GGGGAGCGGGGCUUCGAU
3L	289732	289749	FBgn0264707	RhoGEF3	5	+	FBgn0065046	155	172	0.986	0.963	0.996	AGGGAGUCCCGCUCCUU	GGGGAGCGGGGCUUCGA
3L	20366406	20366423	FBgn0036978	Toll-9	5	-	FBgn0065046	155	172	0.981	0.962	0.994	CCGGAGCACCGAUCCCA	GGGGAGCGGGGCUUCGA
3L	20379923	20379941	FBgn0036980	RhoBTB	6	+	FBgn0065046	155	173	0.989	0.973	0.997	CUUGAAGCGCCGCUCCAG	GGGGAGCGGGGCUUCGAU
3R	5316258	5316275	FBgn0013576	mtd	5	-	FBgn0065046	155	172	0.986	0.965	0.994	CCGUAGCCCCGAUCCAG	GGGGAGCGGGGCUUCGA
3R	6923317	6923334	FBgn0260642	Antp	5	-	FBgn0065046	155	172	0.98	0.96	0.993	GAGAUGGCCCGCUCGCU	GGGGAGCGGGGCUUCGA
3R	21629811	21629829	FBgn0011766	E2f1	6	-	FBgn0065046	155	173	0.985	0.972	0.991	AUUGUAGCUCCGCUCUGU	GGGGAGCGGGGCUUCGAU
3R	29779847	29779862	FBgn0001297	kay	3	+	FBgn0065046	155	170	0.986	0.977	0.992	GAAGCCGCUGUCCCC	GGGGAGCGGGGCUUC
3R	29863374	29863392	FBgn0039713	RpS8	6	+	FBgn0065046	155	173	0.99	0.967	0.998	CUGGAAGCCCCGCUCUAA	GGGGAGCGGGGCUUCGAU
3R	31778310	31778325	FBgn0005632	faf	3	+	FBgn0065046	155	170	0.983	0.978	0.993	GAAGCCCGGAUACCU	GGGGAGCGGGGCUUC
X	3706166	3706183	FBgn0015286	Rala	5	-	FBgn0065046	155	172	0.98	0.965	0.988	CCGAAGCCCAACUCUCA	GGGGAGCGGGGCUUCGA
X	11365168	11365183	FBgn0004864	hop	3	-	FBgn0065046	155	170	0.981	0.978	0.985	GGAGCUGAGCUCCCU	GGGGAGCGGGGCUUC
X	18306509	18306527	FBgn0004956	upd1	6	-	FBgn0065046	155	173	0.98	0.958	0.995	UUUGAAGCUGCGCUCCAA	GGGGAGCGGGGCUUCGAU
2L	7314429	7314445	FBgn0284084	wg	4	+	FBgn0065046	156	172	0.981	0.968	0.991	CUGAAGGCCCGCUUCG	GGGAGCGGGGCUUCGA
2L	10307007	10307022	FBgn0032214	CG4968	3	+	FBgn0065046	156	171	0.981	0.974	0.99	GGAAGCGCCGAUCGC	GGGAGCGGGGCUUCG
2L	13611213	13611230	FBgn0259984	kuz	5	+	FBgn0065046	156	173	0.989	0.977	0.997	GACGAAGCACCGCUCAU	GGGAGCGGGGCUUCGAU
3L	3417294	3417312	FBgn0014388	sty	6	-	FBgn0065046	156	174	0.98	0.954	0.991	CGACGUGGCCCCGCUUUC	GGGAGCGGGGCUUCGAUG
3R	6961915	6961931	FBgn0260642	Antp	4	-	FBgn0065046	156	172	0.986	0.982	0.991	CUGAAGCCCUGCUCAU	GGGAGCGGGGCUUCGA
3R	24237243	24237258	FBgn0043884	mask	3	+	FBgn0065046	156	171	0.983	0.975	0.988	AGAUGCCAAGCUCUG	GGGAGCGGGGCUUCG
X	8547600	8547615	FBgn0264975	Nrg	3	+	FBgn0065046	156	171	0.983	0.977	0.991	UGAAGCCCAACUCCA	GGGAGCGGGGCUUCG
2L	8012894	8012909	FBgn0031975	Tg	3	+	FBgn0065046	157	172	0.983	0.979	0.991	GUGUAGCCCCUCUCG	GGAGCGGGGCUUCGA
2L	20773552	20773567	FBgn0000251	cad	3	+	FBgn0065046	157	172	0.98	0.964	0.992	UCGAAGGCCCACUUC	GGAGCGGGGCUUCGA
3L	19233580	19233595	FBgn0016797	fz2	3	-	FBgn0065046	157	172	0.981	0.975	0.984	GCGGGGCCGGGCUCC	GGAGCGGGGCUUCGA
2R	22586850	22586865	FBgn0260866	dnr1	3	-	FBgn0065046	158	173	0.981	0.975	0.991	UUCGACGCUCCGCUU	GAGCGGGGCUUCGAU
3L	13850483	13850499	FBgn0029167	Hml	4	+	FBgn0065046	158	174	0.98	0.974	0.993	UAUCGAUGCACCGCCC	GAGCGGGGCUUCGAUG
3L	15102246	15102261	FBgn0266452	Ctps	3	+	FBgn0065046	158	173	0.985	0.975	0.991	AUCGACGCUCCGCUU	GAGCGGGGCUUCGAU
3R	9723719	9723734	FBgn0002431	hyd	3	-	FBgn0065046	158	173	0.991	0.989	0.994	AUCGACGACCCGCUC	GAGCGGGGCUUCGAU
3R	24237608	24237623	FBgn0043884	mask	3	+	FBgn0065046	158	173	0.98	0.954	0.994	UUCGAGUCCCCGCUA	GAGCGGGGCUUCGAU
3R	26813115	26813130	FBgn0262473	Tl	3	+	FBgn0065046	158	173	0.981	0.967	0.99	GACGAAGACCCGCGC	GAGCGGGGCUUCGAU
3R	27184654	27184669	FBgn0004197	Ser	3	-	FBgn0065046	158	173	0.985	0.977	0.991	UUCGUUGCCCCGCCC	GAGCGGGGCUUCGAU
3R	29862981	29862998	FBgn0039713	RpS8	5	+	FBgn0065046	158	175	0.982	0.96	0.993	UCAUCGAUGCCACGCCC	GAGCGGGGCUUCGAUGA
X	3156622	3156638	FBgn0004647	N	4	+	FBgn0065046	158	174	0.987	0.976	0.993	AAUCGAAGCGCCGAUU	GAGCGGGGCUUCGAUG
2L	13006976	13006991	FBgn0021796	mTor	3	+	FBgn0065046	159	174	0.984	0.98	0.989	CAUCGAUGGCUCGCU	AGCGGGGCUUCGAUG
2R	7651793	7651808	FBgn0033199	ima	3	-	FBgn0065046	159	174	0.982	0.974	0.995	AAUCGUAACCCCGCC	AGCGGGGCUUCGAUG
3L	14082905	14082920	FBgn0285896	btl	3	+	FBgn0065046	159	174	0.985	0.972	0.995	CAUCGAAGCAUCGCC	AGCGGGGCUUCGAUG
X	14911964	14911980	FBgn0264078	Flo2	4	+	FBgn0065046	159	175	0.986	0.98	0.996	GCAUCGAUGACCCGCA	AGCGGGGCUUCGAUGA
2R	12578033	12578048	FBgn0022764	Sin3A	3	-	FBgn0065046	160	175	0.986	0.983	0.989	UGAUCGAAGAUCCGG	GCGGGGCUUCGAUGA
2R	20113622	20113638	FBgn0287775	18w	4	+	FBgn0065046	160	176	0.985	0.979	0.995	UACAUCGAAGCCCUGG	GCGGGGCUUCGAUGAU
3R	15970325	15970340	FBgn0002783	mor	3	-	FBgn0065046	160	175	0.985	0.977	0.991	CCAUCGAGGACCCGU	GCGGGGCUUCGAUGA
3R	24243408	24243423	FBgn0043884	mask	3	+	FBgn0065046	160	175	0.98	0.971	0.985	UCAUGGAAGCCGCGU	GCGGGGCUUCGAUGA
3L	14358130	14358147	FBgn0001085	fz	5	+	FBgn0065046	161	178	0.983	0.979	0.985	UGUUCUUCGGAGCCCUG	CGGGGCUUCGAUGAUCG
2R	8887487	8887503	FBgn0011286	RyR	4	+	FBgn0065046	162	178	0.981	0.969	0.993	UGAUCAUCGACGCCUU	GGGGCUUCGAUGAUCG
3R	20026210	20026226	FBgn0243511	psidin	4	+	FBgn0065046	162	178	0.987	0.981	0.996	CGGUCAUCGUUGCCCC	GGGGCUUCGAUGAUCG
2L	7455124	7455139	FBgn0045495	Gr28b	3	-	FBgn0065046	163	178	0.98	0.954	0.993	AGAUCAGCGGGGCCU	GGGCUUCGAUGAUCG
2L	10059399	10059415	FBgn0287720	Pen	4	+	FBgn0065046	163	179	0.981	0.975	0.985	GAGGUCAACGGAGCCC	GGGCUUCGAUGAUCGC
2R	13407775	13407791	FBgn0288447	BaraA2	4	+	FBgn0065046	163	179	0.985	0.979	0.991	GGGAUCAACGAUGCCC	GGGCUUCGAUGAUCGC
2R	13412502	13412518	FBgn0053470	BaraA1	4	+	FBgn0065046	163	179	0.985	0.979	0.991	GGGAUCAACGAUGCCC	GGGCUUCGAUGAUCGC
2R	13859151	13859167	FBgn0263697	Uba3	4	+	FBgn0065046	163	179	0.984	0.959	0.998	CUGAUCAUCGGAGCCG	GGGCUUCGAUGAUCGC
3R	3513600	3513615	FBgn0010247	Parp1	3	-	FBgn0065046	163	178	0.981	0.97	0.988	GGAUUAUGGAAGCCC	GGGCUUCGAUGAUCG
X	20424206	20424222	FBgn0031114	cactin	4	+	FBgn0065046	163	179	0.98	0.968	0.99	GGGAUCAUCGCAGUCC	GGGCUUCGAUGAUCGC
2L	10244528	10244543	FBgn0024248	chico	3	-	FBgn0065046	164	179	0.985	0.968	0.997	GCGGUCAUCGGAGAC	GGCUUCGAUGAUCGC
2L	16299484	16299502	FBgn0028375	heix	6	-	FBgn0065046	164	182	0.982	0.968	0.994	UUAGCGAUUAUCGAGACC	GGCUUCGAUGAUCGCUCG
2R	18147890	18147905	FBgn0062440	EMRE	3	-	FBgn0065046	164	179	0.992	0.988	0.995	GCGAUAAUUGAAGCC	GGCUUCGAUGAUCGC
3L	8057766	8057781	FBgn0026263	bip1	3	-	FBgn0065046	164	179	0.985	0.977	0.996	UCGAUCACCGAAGCU	GGCUUCGAUGAUCGC
3L	8097159	8097175	FBgn0262579	Sarm	4	+	FBgn0065046	164	180	0.982	0.96	0.999	AGCGAUCUACGAAGGU	GGCUUCGAUGAUCGCU
3L	20773907	20773922	FBgn0016696	Pitslre	3	+	FBgn0065046	164	179	0.989	0.985	0.992	GCGAGCGUCGACGCC	GGCUUCGAUGAUCGC
3R	9047497	9047512	FBgn0014018	Rel	3	-	FBgn0065046	164	179	0.987	0.984	0.993	CCGAUCGGCGAAGGC	GGCUUCGAUGAUCGC
3R	13364406	13364422	FBgn0086371	Elp6	4	-	FBgn0065046	164	180	0.984	0.967	0.998	GGCGGUCAGCGGGGCG	GGCUUCGAUGAUCGCU
3R	14057320	14057335	FBgn0038197	foxo	3	+	FBgn0065046	164	179	0.981	0.97	0.995	AUGAUCUUCGUAGCA	GGCUUCGAUGAUCGC
3R	21579299	21579314	FBgn0283499	InR	3	-	FBgn0065046	164	179	0.98	0.972	0.987	ACGGUCAUCGAGGGC	GGCUUCGAUGAUCGC
3R	27194246	27194261	FBgn0004197	Ser	3	-	FBgn0065046	164	179	0.983	0.971	0.99	UCGUUAGUCGAAGCC	GGCUUCGAUGAUCGC
3R	29862977	29862992	FBgn0039713	RpS8	3	+	FBgn0065046	164	179	0.989	0.985	0.992	GUGGUCAUCGAUGCC	GGCUUCGAUGAUCGC
X	21040109	21040124	FBgn0031145	Ntf-2	3	+	FBgn0065046	164	179	0.983	0.979	0.986	GCGAUCGUUGAAGCU	GGCUUCGAUGAUCGC
2L	489636	489652	FBgn0003963	ush	4	+	FBgn0065046	165	181	0.987	0.969	0.996	UAGCGAUUAGCGAAGG	GCUUCGAUGAUCGCUC
2L	496976	496991	FBgn0003963	ush	3	+	FBgn0065046	165	180	0.99	0.983	0.994	AGCGAUCAGCGCAGC	GCUUCGAUGAUCGCU
2L	19967655	19967670	FBgn0014000	Hf	3	-	FBgn0065046	165	180	0.992	0.983	0.999	AGCGAUCAGAGGAGC	GCUUCGAUGAUCGCU
2R	9308417	9308434	FBgn0033402	Myd88	5	-	FBgn0065046	165	182	0.981	0.973	0.994	GGAGCGGACAACGAGGC	GCUUCGAUGAUCGCUCG
3L	20378715	20378734	FBgn0036980	RhoBTB	7	+	FBgn0065046	165	184	0.985	0.968	0.996	CUCGAGCGAUCAUGGGAGG	GCUUCGAUGAUCGCUCGGU
3R	16018730	16018749	FBgn0038391	GATAe	7	+	FBgn0065046	165	184	0.985	0.965	0.998	CCAGAGCGAUCAUCGAAUA	GCUUCGAUGAUCGCUCGGU
3R	28893240	28893255	FBgn0265998	Doa	3	+	FBgn0065046	165	180	0.984	0.967	0.998	AGCGAUCUUCCAAGU	GCUUCGAUGAUCGCU
X	18308907	18308926	FBgn0004956	upd1	7	-	FBgn0065046	165	184	0.981	0.96	0.998	CUCGAACGAUCAUCGAACA	GCUUCGAUGAUCGCUCGGU
3L	3404775	3404791	FBgn0014388	sty	4	-	FBgn0065046	166	182	0.982	0.977	0.986	GGAGCGAGGAGCGGAG	CUUCGAUGAUCGCUCG
3R	24649842	24649859	FBgn0039214	puf	5	-	FBgn0065046	166	183	0.983	0.975	0.997	CCGAGCGACCAACGAAU	CUUCGAUGAUCGCUCGG
2L	523481	523497	FBgn0003963	ush	4	+	FBgn0065046	167	183	0.981	0.967	0.993	CCGAGCGACGAGCGAG	UUCGAUGAUCGCUCGG
2R	14950013	14950028	FBgn0261854	aPKC	3	-	FBgn0065046	167	182	0.981	0.965	0.993	UGAGCGAUGAGCGAU	UUCGAUGAUCGCUCG
2R	19295157	19295173	FBgn0086358	Tab2	4	+	FBgn0065046	167	183	0.986	0.969	0.994	GCGAGCGAGCAGCGAA	UUCGAUGAUCGCUCGG
3R	17979816	17979831	FBgn0263995	cpo	3	+	FBgn0065046	167	182	0.988	0.982	0.992	UGAGCGAACAGCGAA	UUCGAUGAUCGCUCG
3L	9349630	9349645	FBgn0035977	PGRP-LF	3	+	FBgn0065046	168	183	0.987	0.98	0.994	UCGUGCGAGGAUCGA	UCGAUGAUCGCUCGG
3L	9698430	9698445	FBgn0015321	Ubc4	3	+	FBgn0065046	168	183	0.982	0.961	0.996	CCGUGCGCUGGUCGA	UCGAUGAUCGCUCGG
3R	3506168	3506183	FBgn0010247	Parp1	3	-	FBgn0065046	168	183	0.98	0.972	0.985	CGGAGCGAUGCUCGA	UCGAUGAUCGCUCGG
3R	17105720	17105735	FBgn0014141	cher	3	-	FBgn0065046	168	183	0.985	0.98	0.988	CUGUGCGAUCUUCGA	UCGAUGAUCGCUCGG
2R	16102723	16102739	FBgn0014020	Rho1	4	+	FBgn0065046	169	185	0.986	0.963	0.996	CAUCGAGCGUUCAUCC	CGAUGAUCGCUCGGUU
3L	5774743	5774759	FBgn0260936	scny	4	+	FBgn0065046	170	186	0.992	0.984	0.998	CAACCGGGCGGUCACC	GAUGAUCGCUCGGUUU
3R	14063284	14063299	FBgn0038197	foxo	3	+	FBgn0065046	171	186	0.984	0.973	0.992	AUAUCGAGCGAUCAA	AUGAUCGCUCGGUUU
3R	23140117	23140134	FBgn0004644	hh	5	-	FBgn0065046	171	188	0.98	0.969	0.995	ACAAACCGAGCGAACGC	AUGAUCGCUCGGUUUGA
3L	17964168	17964183	FBgn0000568	Eip75B	3	-	FBgn0065046	173	188	0.982	0.977	0.985	GCAAUCCGAGCGAUG	GAUCGCUCGGUUUGA
2R	7921085	7921101	FBgn0015509	Cul1	4	+	FBgn0065046	178	194	0.983	0.954	0.998	CCCCGUUCUAACCGAG	CUCGGUUUGAACGGAU
3R	6457846	6457862	FBgn0037446	Zif	4	+	FBgn0065046	178	194	0.986	0.98	0.996	CUCCGAUCAGACCGAG	CUCGGUUUGAACGGAU
2L	7078677	7078692	FBgn0031888	Pvf2	3	-	FBgn0065046	179	194	0.991	0.988	0.997	AGCCGUUCAAACCGC	UCGGUUUGAACGGAU
2R	1123764	1123779	FBgn0003256	rl	3	+	FBgn0065046	179	194	0.988	0.981	0.999	ACCCGUUCCGGCCGG	UCGGUUUGAACGGAU
2R	1124066	1124081	FBgn0003256	rl	3	+	FBgn0065046	179	194	0.982	0.956	0.998	UCCCGGUCGGGCCGA	UCGGUUUGAACGGAU
2R	17765890	17765905	FBgn0034277	OstΔ	3	-	FBgn0065046	179	194	0.98	0.959	0.994	AUCCGUCCAAACCGC	UCGGUUUGAACGGAU
3L	18036013	18036028	FBgn0000568	Eip75B	3	-	FBgn0065046	179	194	0.98	0.972	0.993	AUCGGUUCAAUCCGA	UCGGUUUGAACGGAU
3R	20538317	20538332	FBgn0016917	Stat92E	3	-	FBgn0065046	188	203	0.983	0.975	0.989	AUCCGAUCGAUCCGU	ACGGAUAGAGCGAAU
2R	9119717	9119732	FBgn0003612	Su(var)2-10	3	+	FBgn0065046	189	204	0.987	0.978	0.999	AAUUGACUCUAUCCG	CGGAUAGAGCGAAUU
3R	6957940	6957955	FBgn0260642	Antp	3	-	FBgn0065046	189	204	0.985	0.977	0.998	AUGUCGCUCAGGCCA	CGGAUAGAGCGAAUU

## Sheet: Table S6
Table S6. Predicted STREME motifs for snoRNA:U3:9B binding sites
Motif No.	Motif Logo	E-value	Number of sites	Number of genes
1		5e-36	4434	2974
2		6e-11	2232	1841
3		4.1e-08	1042	945
